# Supplementary material for: GTDB-Tk: a toolkit to classify genomes with the Genome Taxonomy Database
Source: Bioinformatics. 2019 Nov 15;36(6):1925–7. doi: 10.1093/bioinformatics/btz848 (PMC7703759; doi:10.1093/bioinformatics/btz848)
Supplement: btz848_Supplementary_Data [file btz848_supplementary_data.zip]

Archive with 4 entries (3 files):
- btz848-Suppl_Data/
- btz848-Suppl_Data/supplementary_table_S4.xlsx
- btz848-Suppl_Data/Chaumeil_GTDB_Tk_supp_material.revised.docx
- btz848-Suppl_Data/supplementary_table_S3.xlsx
