# Supplementary material for: GTDB-Tk: a toolkit to classify genomes with the Genome Taxonomy Database
Source: Bioinformatics. 2019 Nov 15;36(6):1925–7. doi: 10.1093/bioinformatics/btz848 (PMC7703759; doi:10.1093/bioinformatics/btz848)
Supplement: btz848_Supplementary_Data [file btz848_supplementary_data.zip › btz848-Suppl_Data/supplementary_table_S3.xlsx]

## Sheet: Sheet1
Genome ID	GTDB-Tk vs GTDB	First rank of disagreement	Number of rank difference	GTDB-Tk classification	GTDB classification
GCA_002347615.1	conflicting	Family	1	d__Bacteria;p__Proteobacteria;c__Gammaproteobacteria;o__Burkholderiales;f__Methylophilaceae;g__;s__	d__Bacteria;p__Proteobacteria;c__Gammaproteobacteria;o__Burkholderiales;f__Sulfuricellaceae;g__;s__
UBA7966	conflicting	Family	2	d__Bacteria;p__Proteobacteria;c__Gammaproteobacteria;o__Ga0077536;f__Ga0077536;g__;s__	d__Bacteria;p__Proteobacteria;c__Gammaproteobacteria;o__UBA7966;f__UBA7966;g__;s__
UBA9219	conflicting	Order	2	d__Bacteria;p__Proteobacteria;c__Alphaproteobacteria;o__Azospirillales;f__BOG-932;g__;s__	d__Bacteria;p__Proteobacteria;c__Alphaproteobacteria;o__Micavibrionales;f__;g__;s__
UBA9750	conflicting	Genus	1	d__Bacteria;p__Firmicutes_A;c__Clostridia;o__Oscillospirales;f__Ruminococcaceae;g__CAG-115;s__	d__Bacteria;p__Firmicutes_A;c__Clostridia;o__Oscillospirales;f__Ruminococcaceae;g__Ruminiclostridium_E;s__
UBA8914	conflicting	Order	2	d__Bacteria;p__Proteobacteria;c__Alphaproteobacteria;o__Azospirillales;f__BOG-932;g__;s__	d__Bacteria;p__Proteobacteria;c__Alphaproteobacteria;o__Micavibrionales;f__;g__;s__
GCA_002299125.1	conflicting	Family	2	d__Bacteria;p__Proteobacteria;c__Gammaproteobacteria;o__Ga0077536;f__Ga0077536;g__;s__	d__Bacteria;p__Proteobacteria;c__Gammaproteobacteria;o__UBA7966;f__UBA7966;g__;s__
GCA_002317155.1	conflicting	Genus	1	d__Bacteria;p__Firmicutes_A;c__Clostridia;o__Lachnospirales;f__Lachnospiraceae;g__Acetatifactor;s__	d__Bacteria;p__Firmicutes_A;c__Clostridia;o__Lachnospirales;f__Lachnospiraceae;g__AC2028;s__
GCA_002352345.1	conflicting	Family	1	d__Bacteria;p__Proteobacteria;c__Gammaproteobacteria;o__Methylococcales;f__Methylomonadaceae;g__;s__	d__Bacteria;p__Proteobacteria;c__Gammaproteobacteria;o__Methylococcales;f__Cycloclasticaceae;g__;s__
GCA_002427845.1	overclassified	Family	1	d__Bacteria;p__Acidobacteriota;c__Blastocatellia;o__Pyrinomonadales;f__Pyrinomonadaceae;g__PSRF01;s__	d__Bacteria;p__Acidobacteriota;c__Blastocatellia;o__Pyrinomonadales;f__Pyrinomonadaceae;g__;s__
GCA_002296475.1	overclassified	Family	1	d__Bacteria;p__Spirochaetota;c__Spirochaetia;o__Sphaerochaetales;f__Sphaerochaetaceae;g__Spiro-01;s__	d__Bacteria;p__Spirochaetota;c__Spirochaetia;o__Sphaerochaetales;f__Sphaerochaetaceae;g__;s__
GCA_002293535.1	overclassified	Family	1	d__Bacteria;p__Bacteroidota;c__Bacteroidia;o__Bacteroidales;f__Rikenellaceae;g__Tidjanibacter;s__	d__Bacteria;p__Bacteroidota;c__Bacteroidia;o__Bacteroidales;f__Rikenellaceae;g__;s__
GCA_002293505.1	overclassified	Family	1	d__Bacteria;p__Bacteroidota;c__Bacteroidia;o__Bacteroidales;f__Rikenellaceae;g__Tidjanibacter;s__	d__Bacteria;p__Bacteroidota;c__Bacteroidia;o__Bacteroidales;f__Rikenellaceae;g__;s__
GCA_002332795.1	overclassified	Order	1	d__Bacteria;p__Chloroflexota;c__Anaerolineae;o__SBR1031;f__UBA2796;g__;s__	d__Bacteria;p__Chloroflexota;c__Anaerolineae;o__SBR1031;f__;g__;s__
GCA_002343845.1	overclassified	Family	1	d__Bacteria;p__Planctomycetota;c__UBA1135;o__UBA2386;f__UBA2386;g__GCA-2684655;s__	d__Bacteria;p__Planctomycetota;c__UBA1135;o__UBA2386;f__UBA2386;g__;s__
UBA11957	overclassified	Family	1	d__Bacteria;p__Firmicutes_A;c__Clostridia;o__Lachnospirales;f__Lachnospiraceae;g__Fusicatenibacter;s__	d__Bacteria;p__Firmicutes_A;c__Clostridia;o__Lachnospirales;f__Lachnospiraceae;g__;s__
GCA_002292025.1	overclassified	Phylum	1	d__Bacteria;p__Firmicutes_D;c__Proteinivoracia;o__;f__;g__;s__	d__Bacteria;p__Firmicutes_D;c__;o__;f__;g__;s__
GCA_002373885.1	overclassified	Family	1	d__Bacteria;p__Bacteroidota;c__Bacteroidia;o__Bacteroidales;f__Paludibacteraceae;g__Paludibacter_A;s__	d__Bacteria;p__Bacteroidota;c__Bacteroidia;o__Bacteroidales;f__Paludibacteraceae;g__;s__
GCA_002426275.1	overclassified	Family	1	d__Bacteria;p__Firmicutes_G;c__DTU084;o__DTU084;f__DTU084;g__DTU084;s__	d__Bacteria;p__Firmicutes_G;c__DTU084;o__DTU084;f__DTU084;g__;s__
GCA_002317135.1	overclassified	Order	1	d__Bacteria;p__Bacteroidota;c__Bacteroidia;o__Bacteroidales;f__ML635J-15;g__;s__	d__Bacteria;p__Bacteroidota;c__Bacteroidia;o__Bacteroidales;f__;g__;s__
UBA9631	overclassified	Family	1	d__Bacteria;p__Patescibacteria;c__Gracilibacteria;o__Peribacterales;f__Peribacteraceae;g__1-14-0-10-55-24;s__	d__Bacteria;p__Patescibacteria;c__Gracilibacteria;o__Peribacterales;f__Peribacteraceae;g__;s__
UBA9630	overclassified	Family	1	d__Bacteria;p__Patescibacteria;c__Paceibacteria_A;o__Moranbacterales;f__UBA2206;g__XYA2-FULL-43-15;s__	d__Bacteria;p__Patescibacteria;c__Paceibacteria_A;o__Moranbacterales;f__UBA2206;g__;s__
GCA_002359185.1	overclassified	Family	1	d__Bacteria;p__Planctomycetota;c__Planctomycetes;o__Planctomycetales;f__Planctomycetaceae;g__Rubinisphaera;s__	d__Bacteria;p__Planctomycetota;c__Planctomycetes;o__Planctomycetales;f__Planctomycetaceae;g__;s__
UBA11940	overclassified	Family	1	d__Bacteria;p__Firmicutes_A;c__Clostridia;o__4C28d-15;f__CAG-727;g__QALS01;s__	d__Bacteria;p__Firmicutes_A;c__Clostridia;o__4C28d-15;f__CAG-727;g__;s__
GCA_002499995.1	overclassified	Order	1	d__Bacteria;p__Proteobacteria;c__Alphaproteobacteria;o__Rhizobiales;f__Phreatobacteraceae;g__;s__	d__Bacteria;p__Proteobacteria;c__Alphaproteobacteria;o__Rhizobiales;f__;g__;s__
GCA_002313355.1	overclassified	Order	1	d__Bacteria;p__Verrucomicrobiota;c__Verrucomicrobiae;o__Opitutales;f__CG1-02-43-26;g__;s__	d__Bacteria;p__Verrucomicrobiota;c__Verrucomicrobiae;o__Opitutales;f__;g__;s__
GCA_002433815.1	overclassified	Family	1	d__Bacteria;p__Patescibacteria;c__Saccharimonadia;o__Saccharimonadales;f__Saccharimonadaceae;g__RAAC3-TM7-1;s__	d__Bacteria;p__Patescibacteria;c__Saccharimonadia;o__Saccharimonadales;f__Saccharimonadaceae;g__;s__
GCA_002329525.1	overclassified	Class	1	d__Bacteria;p__Firmicutes_C;c__Negativicutes;o__Sporomusales;f__;g__;s__	d__Bacteria;p__Firmicutes_C;c__Negativicutes;o__;f__;g__;s__
GCA_002419295.1	overclassified	Order	1	d__Bacteria;p__Patescibacteria;c__Paceibacteria;o__Paceibacterales;f__PEYH01;g__;s__	d__Bacteria;p__Patescibacteria;c__Paceibacteria;o__Paceibacterales;f__;g__;s__
UBA9070	overclassified	Family	1	d__Bacteria;p__Proteobacteria;c__Gammaproteobacteria;o__Thiomicrospirales;f__Thioglobaceae;g__SUP05;s__	d__Bacteria;p__Proteobacteria;c__Gammaproteobacteria;o__Thiomicrospirales;f__Thioglobaceae;g__;s__
UBA9069	overclassified	Family	1	d__Bacteria;p__Proteobacteria;c__Gammaproteobacteria;o__Thiomicrospirales;f__Thioglobaceae;g__SUP05;s__	d__Bacteria;p__Proteobacteria;c__Gammaproteobacteria;o__Thiomicrospirales;f__Thioglobaceae;g__;s__
UBA9068	overclassified	Family	1	d__Bacteria;p__Proteobacteria;c__Gammaproteobacteria;o__Thiomicrospirales;f__Thioglobaceae;g__SUP05;s__	d__Bacteria;p__Proteobacteria;c__Gammaproteobacteria;o__Thiomicrospirales;f__Thioglobaceae;g__;s__
UBA9845	overclassified	Order	1	d__Bacteria;p__Firmicutes_A;c__Clostridia;o__4C28d-15;f__UBA4651;g__;s__	d__Bacteria;p__Firmicutes_A;c__Clostridia;o__4C28d-15;f__;g__;s__
GCA_002405015.1	overclassified	Family	1	d__Bacteria;p__Proteobacteria;c__Alphaproteobacteria;o__RF32;f__CAG-977;g__CAG-977;s__	d__Bacteria;p__Proteobacteria;c__Alphaproteobacteria;o__RF32;f__CAG-977;g__;s__
GCA_002347295.1	overclassified	Class	1	d__Bacteria;p__Chloroflexota;c__Dehalococcoidia;o__UBA2777;f__;g__;s__	d__Bacteria;p__Chloroflexota;c__Dehalococcoidia;o__;f__;g__;s__
GCA_002304675.1	overclassified	Family	1	d__Bacteria;p__Patescibacteria;c__Saccharimonadia;o__Saccharimonadales;f__Saccharimonadaceae;g__RAAC3-TM7-1;s__	d__Bacteria;p__Patescibacteria;c__Saccharimonadia;o__Saccharimonadales;f__Saccharimonadaceae;g__;s__
UBA11857	overclassified	Order	1	d__Bacteria;p__Chloroflexota;c__Anaerolineae;o__Anaerolineales;f__UBA11579;g__;s__	d__Bacteria;p__Chloroflexota;c__Anaerolineae;o__Anaerolineales;f__;g__;s__
GCA_002400165.1	overclassified	Class	1	d__Bacteria;p__Firmicutes_D;c__Proteinivoracia;o__Proteinivoracales;f__;g__;s__	d__Bacteria;p__Firmicutes_D;c__Proteinivoracia;o__;f__;g__;s__
GCA_002308575.1	overclassified	Order	1	d__Bacteria;p__Firmicutes_A;c__Clostridia;o__4C28d-15;f__DTU072;g__;s__	d__Bacteria;p__Firmicutes_A;c__Clostridia;o__4C28d-15;f__;g__;s__
GCA_002328805.1	overclassified	Family	1	d__Bacteria;p__Patescibacteria;c__Dojkabacteria;o__SC72;f__SC72;g__UBA12078;s__	d__Bacteria;p__Patescibacteria;c__Dojkabacteria;o__SC72;f__SC72;g__;s__
GCA_002320815.1	overclassified	Family	1	d__Bacteria;p__Myxococcota;c__Polyangia;o__Polyangiales;f__SG8-38;g__GCA-2699025;s__	d__Bacteria;p__Myxococcota;c__Polyangia;o__Polyangiales;f__SG8-38;g__;s__
UBA12015	overclassified	Class	1	d__Bacteria;p__Binatota;c__Binatia;o__UTPRO1;f__;g__;s__	d__Bacteria;p__Binatota;c__Binatia;o__;f__;g__;s__
GCA_002441015.1	overclassified	Family	1	d__Bacteria;p__Chloroflexota;c__Dehalococcoidia;o__GIF9;f__UBA5629;g__UBA1162;s__	d__Bacteria;p__Chloroflexota;c__Dehalococcoidia;o__GIF9;f__UBA5629;g__;s__
GCA_002392285.1	overclassified	Order	1	d__Bacteria;p__Verrucomicrobiota;c__Verrucomicrobiae;o__Opitutales;f__UBA12508;g__;s__	d__Bacteria;p__Verrucomicrobiota;c__Verrucomicrobiae;o__Opitutales;f__;g__;s__
GCA_002478245.1	overclassified	Domain	1	d__Bacteria;p__UBA9089;c__;o__;f__;g__;s__	d__Bacteria;p__;c__;o__;f__;g__;s__
GCA_002367725.1	overclassified	Family	1	d__Bacteria;p__Proteobacteria;c__Gammaproteobacteria;o__Thiomicrospirales;f__Thioglobaceae;g__SUP05;s__	d__Bacteria;p__Proteobacteria;c__Gammaproteobacteria;o__Thiomicrospirales;f__Thioglobaceae;g__;s__
GCA_002344735.1	overclassified	Family	1	d__Bacteria;p__Patescibacteria;c__Saccharimonadia;o__Saccharimonadales;f__Saccharimonadaceae;g__RAAC3-TM7-1;s__	d__Bacteria;p__Patescibacteria;c__Saccharimonadia;o__Saccharimonadales;f__Saccharimonadaceae;g__;s__
GCA_002432195.1	overclassified	Order	1	d__Bacteria;p__Desulfobacterota;c__Desulfobacteria;o__Desulfobacterales;f__Desulfosarcinaceae_A;g__;s__	d__Bacteria;p__Desulfobacterota;c__Desulfobacteria;o__Desulfobacterales;f__;g__;s__
GCA_002352625.1	overclassified	Class	1	d__Bacteria;p__Chloroflexota;c__Dehalococcoidia;o__UBA2777;f__;g__;s__	d__Bacteria;p__Chloroflexota;c__Dehalococcoidia;o__;f__;g__;s__
GCA_002451065.1	overclassified	Order	1	d__Bacteria;p__Proteobacteria;c__Gammaproteobacteria;o__Burkholderiales;f__Nitrosomonadaceae;g__;s__	d__Bacteria;p__Proteobacteria;c__Gammaproteobacteria;o__Burkholderiales;f__;g__;s__
GCA_002339775.1	overclassified	Genus	1	d__Bacteria;p__Proteobacteria;c__Gammaproteobacteria;o__Pseudomonadales;f__Saccharospirillaceae;g__Oleibacter;s__Oleibacter marinus	d__Bacteria;p__Proteobacteria;c__Gammaproteobacteria;o__Pseudomonadales;f__Saccharospirillaceae;g__Oleibacter;s__
GCA_002372875.1	overclassified	Family	1	d__Bacteria;p__Firmicutes_A;c__Clostridia;o__Lachnospirales;f__CAG-274;g__CAG-274;s__	d__Bacteria;p__Firmicutes_A;c__Clostridia;o__Lachnospirales;f__CAG-274;g__;s__
GCA_002311745.1	overclassified	Family	1	d__Bacteria;p__Planctomycetota;c__Phycisphaerae;o__UBA1161;f__UBA1161;g__PALSA-1353;s__	d__Bacteria;p__Planctomycetota;c__Phycisphaerae;o__UBA1161;f__UBA1161;g__;s__
UBA10365	overclassified	Family	1	d__Bacteria;p__Proteobacteria;c__Alphaproteobacteria;o__Rhodobacterales;f__Rhodobacteraceae;g__Pseudorhodobacter_B;s__	d__Bacteria;p__Proteobacteria;c__Alphaproteobacteria;o__Rhodobacterales;f__Rhodobacteraceae;g__;s__
GCA_002427105.1	overclassified	Family	1	d__Bacteria;p__Bacteroidota;c__Bacteroidia;o__Bacteroidales;f__Marinilabiliaceae;g__Geofilum;s__	d__Bacteria;p__Bacteroidota;c__Bacteroidia;o__Bacteroidales;f__Marinilabiliaceae;g__;s__
GCA_002381925.1	overclassified	Family	1	d__Bacteria;p__Patescibacteria;c__Dojkabacteria;o__SC72;f__SC72;g__UBA12044;s__	d__Bacteria;p__Patescibacteria;c__Dojkabacteria;o__SC72;f__SC72;g__;s__
GCA_002390385.1	overclassified	Family	1	d__Bacteria;p__Proteobacteria;c__Gammaproteobacteria;o__Pseudomonadales;f__HTCC2089;g__GCA-2725285;s__	d__Bacteria;p__Proteobacteria;c__Gammaproteobacteria;o__Pseudomonadales;f__HTCC2089;g__;s__
GCA_002419125.1	overclassified	Family	1	d__Bacteria;p__Patescibacteria;c__Dojkabacteria;o__SC72;f__SC72;g__UBA12044;s__	d__Bacteria;p__Patescibacteria;c__Dojkabacteria;o__SC72;f__SC72;g__;s__
GCA_002359565.1	overclassified	Domain	1	d__Bacteria;p__O2-12-FULL-43-9;c__;o__;f__;g__;s__	d__Bacteria;p__;c__;o__;f__;g__;s__
UBA12472	overclassified	Family	1	d__Bacteria;p__Patescibacteria;c__Microgenomatia;o__UBA1400;f__UBA12028;g__UBA12028;s__	d__Bacteria;p__Patescibacteria;c__Microgenomatia;o__UBA1400;f__UBA12028;g__;s__
GCA_002343655.1	overclassified	Order	1	d__Bacteria;p__Bacteroidota;c__Rhodothermia;o__Rhodothermales;f__Rubricoccaceae;g__;s__	d__Bacteria;p__Bacteroidota;c__Rhodothermia;o__Rhodothermales;f__;g__;s__
GCA_002422025.1	overclassified	Family	1	d__Bacteria;p__Patescibacteria;c__Paceibacteria;o__UBA9983_A;f__UBA2163;g__OLB19;s__	d__Bacteria;p__Patescibacteria;c__Paceibacteria;o__UBA9983_A;f__UBA2163;g__;s__
GCA_002423765.1	overclassified	Order	1	d__Bacteria;p__Firmicutes_A;c__Clostridia;o__Tissierellales;f__Dethiosulfatibacteraceae;g__;s__	d__Bacteria;p__Firmicutes_A;c__Clostridia;o__Tissierellales;f__;g__;s__
UBA9934	overclassified	Family	1	d__Bacteria;p__Patescibacteria;c__ABY1;o__SG8-24;f__UBA9934;g__UM-FILTER-41-21;s__	d__Bacteria;p__Patescibacteria;c__ABY1;o__SG8-24;f__UBA9934;g__;s__
UBA11704	overclassified	Order	1	d__Bacteria;p__Patescibacteria;c__Paceibacteria;o__UBA9983_A;f__UBA1006;g__;s__	d__Bacteria;p__Patescibacteria;c__Paceibacteria;o__UBA9983_A;f__;g__;s__
GCA_002367275.1	overclassified	Class	1	d__Bacteria;p__Chloroflexota;c__Dehalococcoidia;o__UBA2777;f__;g__;s__	d__Bacteria;p__Chloroflexota;c__Dehalococcoidia;o__;f__;g__;s__
GCA_002477185.1	overclassified	Order	1	d__Bacteria;p__Proteobacteria;c__Alphaproteobacteria;o__RF32;f__CAG-977;g__;s__	d__Bacteria;p__Proteobacteria;c__Alphaproteobacteria;o__RF32;f__;g__;s__
GCA_002337095.1	overclassified	Family	1	d__Bacteria;p__Patescibacteria;c__Saccharimonadia;o__Saccharimonadales;f__Saccharimonadaceae;g__Saccharimonas;s__	d__Bacteria;p__Patescibacteria;c__Saccharimonadia;o__Saccharimonadales;f__Saccharimonadaceae;g__;s__
GCA_002304695.1	overclassified	Family	1	d__Bacteria;p__Patescibacteria;c__Saccharimonadia;o__Saccharimonadales;f__Saccharimonadaceae;g__RAAC3-TM7-1;s__	d__Bacteria;p__Patescibacteria;c__Saccharimonadia;o__Saccharimonadales;f__Saccharimonadaceae;g__;s__
UBA11018	overclassified	Family	1	d__Bacteria;p__Bacteroidota;c__Bacteroidia;o__Bacteroidales;f__Dysgonomonadaceae;g__Proteiniphilum;s__	d__Bacteria;p__Bacteroidota;c__Bacteroidia;o__Bacteroidales;f__Dysgonomonadaceae;g__;s__
GCA_002352935.1	overclassified	Class	1	d__Bacteria;p__Firmicutes_B;c__Moorellia;o__Calderihabitantales;f__;g__;s__	d__Bacteria;p__Firmicutes_B;c__Moorellia;o__;f__;g__;s__
GCA_002419455.1	overclassified	Family	1	d__Bacteria;p__Synergistota;c__Synergistia;o__Synergistales;f__Thermovirgaceae;g__58-81;s__	d__Bacteria;p__Synergistota;c__Synergistia;o__Synergistales;f__Thermovirgaceae;g__;s__
GCA_002453795.1	overclassified	Class	2	d__Bacteria;p__Proteobacteria;c__Gammaproteobacteria;o__Ga0077536;f__Ga0077536;g__;s__	d__Bacteria;p__Proteobacteria;c__Gammaproteobacteria;o__;f__;g__;s__
GCA_002452775.1	overclassified	Family	1	d__Bacteria;p__Synergistota;c__Synergistia;o__Synergistales;f__Thermovirgaceae;g__58-81;s__	d__Bacteria;p__Synergistota;c__Synergistia;o__Synergistales;f__Thermovirgaceae;g__;s__
GCA_002316735.1	overclassified	Family	1	d__Bacteria;p__Bacteroidota;c__Bacteroidia;o__Bacteroidales;f__Dysgonomonadaceae;g__Proteiniphilum;s__	d__Bacteria;p__Bacteroidota;c__Bacteroidia;o__Bacteroidales;f__Dysgonomonadaceae;g__;s__
GCA_002352385.1	overclassified	Order	1	d__Bacteria;p__Proteobacteria;c__Gammaproteobacteria;o__Methylococcales;f__Methylomonadaceae;g__;s__	d__Bacteria;p__Proteobacteria;c__Gammaproteobacteria;o__Methylococcales;f__;g__;s__
UBA8493	overclassified	Family	1	d__Bacteria;p__Proteobacteria;c__Gammaproteobacteria;o__Thiomicrospirales;f__Thioglobaceae;g__SUP05;s__	d__Bacteria;p__Proteobacteria;c__Gammaproteobacteria;o__Thiomicrospirales;f__Thioglobaceae;g__;s__
UBA9159	overclassified	Order	1	d__Bacteria;p__Nitrospirota;c__Thermodesulfovibrionia;o__Thermodesulfovibrionales;f__UBA1546;g__;s__	d__Bacteria;p__Nitrospirota;c__Thermodesulfovibrionia;o__Thermodesulfovibrionales;f__;g__;s__
GCA_002340545.1	overclassified	Family	1	d__Bacteria;p__Proteobacteria;c__Gammaproteobacteria;o__Thiomicrospirales;f__Thioglobaceae;g__SUP05;s__	d__Bacteria;p__Proteobacteria;c__Gammaproteobacteria;o__Thiomicrospirales;f__Thioglobaceae;g__;s__
GCA_002482535.1	overclassified	Class	1	d__Bacteria;p__Firmicutes_B;c__Dehalobacteriia;o__Dehalobacteriales;f__;g__;s__	d__Bacteria;p__Firmicutes_B;c__Dehalobacteriia;o__;f__;g__;s__
GCA_002373615.1	overclassified	Order	1	d__Bacteria;p__Proteobacteria;c__Alphaproteobacteria;o__RF32;f__CAG-977;g__;s__	d__Bacteria;p__Proteobacteria;c__Alphaproteobacteria;o__RF32;f__;g__;s__
GCA_002410265.1	overclassified	Family	1	d__Bacteria;p__Bacteroidota;c__Bacteroidia;o__Bacteroidales;f__Dysgonomonadaceae;g__Proteiniphilum;s__	d__Bacteria;p__Bacteroidota;c__Bacteroidia;o__Bacteroidales;f__Dysgonomonadaceae;g__;s__
UBA12128	overclassified	Family	1	d__Bacteria;p__Patescibacteria;c__Microgenomatia;o__UBA1400;f__UBA12028;g__UBA12028;s__	d__Bacteria;p__Patescibacteria;c__Microgenomatia;o__UBA1400;f__UBA12028;g__;s__
GCA_002367575.1	overclassified	Order	1	d__Bacteria;p__Firmicutes_A;c__Clostridia;o__Tissierellales;f__Dethiosulfatibacteraceae;g__;s__	d__Bacteria;p__Firmicutes_A;c__Clostridia;o__Tissierellales;f__;g__;s__
GCA_002433625.1	overclassified	Order	1	d__Bacteria;p__Proteobacteria;c__Gammaproteobacteria;o__UBA7916;f__GCA-002691585;g__;s__	d__Bacteria;p__Proteobacteria;c__Gammaproteobacteria;o__UBA7916;f__;g__;s__
GCA_002344075.1	overclassified	Order	1	d__Bacteria;p__Bacteroidota;c__Rhodothermia;o__Rhodothermales;f__Rubricoccaceae;g__;s__	d__Bacteria;p__Bacteroidota;c__Rhodothermia;o__Rhodothermales;f__;g__;s__
GCA_002403095.1	overclassified	Family	1	d__Bacteria;p__Chloroflexota;c__Anaerolineae;o__Anaerolineales;f__Anaerolineaceae;g__Levilinea;s__	d__Bacteria;p__Chloroflexota;c__Anaerolineae;o__Anaerolineales;f__Anaerolineaceae;g__;s__
GCA_002452035.1	overclassified	Family	1	d__Bacteria;p__Proteobacteria;c__Alphaproteobacteria;o__RF32;f__CAG-977;g__CAG-977;s__	d__Bacteria;p__Proteobacteria;c__Alphaproteobacteria;o__RF32;f__CAG-977;g__;s__
UBA11104	overclassified	Family	1	d__Bacteria;p__Proteobacteria;c__Gammaproteobacteria;o__Thiomicrospirales;f__Thioglobaceae;g__SUP05;s__	d__Bacteria;p__Proteobacteria;c__Gammaproteobacteria;o__Thiomicrospirales;f__Thioglobaceae;g__;s__
GCA_002359855.1	overclassified	Order	1	d__Bacteria;p__Firmicutes_A;c__Clostridia;o__Tissierellales;f__Dethiosulfatibacteraceae;g__;s__	d__Bacteria;p__Firmicutes_A;c__Clostridia;o__Tissierellales;f__;g__;s__
GCA_002296895.1	overclassified	Family	1	d__Bacteria;p__Bacteroidota;c__Bacteroidia;o__Chitinophagales;f__Chitinophagaceae;g__Parafilimonas;s__	d__Bacteria;p__Bacteroidota;c__Bacteroidia;o__Chitinophagales;f__Chitinophagaceae;g__;s__
GCA_002419055.1	overclassified	Class	1	d__Bacteria;p__Firmicutes_B;c__Dehalobacteriia;o__Dehalobacteriales;f__;g__;s__	d__Bacteria;p__Firmicutes_B;c__Dehalobacteriia;o__;f__;g__;s__
GCA_002450895.1	overclassified	Order	1	d__Bacteria;p__Proteobacteria;c__Gammaproteobacteria;o__Thiohalomonadales;f__RBG-16-57-12;g__;s__	d__Bacteria;p__Proteobacteria;c__Gammaproteobacteria;o__Thiohalomonadales;f__;g__;s__
GCA_002441495.1	overclassified	Family	1	d__Bacteria;p__Synergistota;c__Synergistia;o__Synergistales;f__Thermovirgaceae;g__58-81;s__	d__Bacteria;p__Synergistota;c__Synergistia;o__Synergistales;f__Thermovirgaceae;g__;s__
UBA10347	overclassified	Order	1	d__Bacteria;p__Actinobacteriota;c__Acidimicrobiia;o__Microtrichales;f__UBA8592;g__;s__	d__Bacteria;p__Actinobacteriota;c__Acidimicrobiia;o__Microtrichales;f__;g__;s__
GCA_002423395.1	overclassified	Order	1	d__Bacteria;p__Firmicutes_A;c__Clostridia;o__Eubacteriales;f__Anaerofustaceae;g__;s__	d__Bacteria;p__Firmicutes_A;c__Clostridia;o__Eubacteriales;f__;g__;s__
GCA_002329295.1	overclassified	Order	1	d__Bacteria;p__Firmicutes_A;c__Clostridia;o__Eubacteriales;f__Anaerofustaceae;g__;s__	d__Bacteria;p__Firmicutes_A;c__Clostridia;o__Eubacteriales;f__;g__;s__
GCA_002361595.1	overclassified	Family	1	d__Bacteria;p__Patescibacteria;c__Gracilibacteria;o__Absconditabacterales;f__X112;g__HOT-345;s__	d__Bacteria;p__Patescibacteria;c__Gracilibacteria;o__Absconditabacterales;f__X112;g__;s__
GCA_002311335.1	overclassified	Class	1	d__Bacteria;p__Binatota;c__Binatia;o__Binatales;f__;g__;s__	d__Bacteria;p__Binatota;c__Binatia;o__;f__;g__;s__
GCA_002428105.1	overclassified	Order	1	d__Bacteria;p__Bacteroidota;c__Bacteroidia;o__Bacteroidales;f__UBA12481;g__;s__	d__Bacteria;p__Bacteroidota;c__Bacteroidia;o__Bacteroidales;f__;g__;s__
GCA_002344485.1	overclassified	Family	1	d__Bacteria;p__Bacteroidota;c__Bacteroidia;o__Cytophagales;f__Cyclobacteriaceae;g__ELB16-189;s__	d__Bacteria;p__Bacteroidota;c__Bacteroidia;o__Cytophagales;f__Cyclobacteriaceae;g__;s__
GCA_002322035.1	overclassified	Family	1	d__Bacteria;p__Desulfuromonadota;c__Desulfuromonadia;o__Geobacterales;f__Pelobacteraceae;g__PALSA-1151;s__	d__Bacteria;p__Desulfuromonadota;c__Desulfuromonadia;o__Geobacterales;f__Pelobacteraceae;g__;s__
GCA_002426095.1	overclassified	Order	1	d__Bacteria;p__Proteobacteria;c__Gammaproteobacteria;o__Pseudomonadales;f__UBA7434;g__;s__	d__Bacteria;p__Proteobacteria;c__Gammaproteobacteria;o__Pseudomonadales;f__;g__;s__
GCA_002383685.1	overclassified	Family	1	d__Bacteria;p__Synergistota;c__Synergistia;o__Synergistales;f__Thermovirgaceae;g__58-81;s__	d__Bacteria;p__Synergistota;c__Synergistia;o__Synergistales;f__Thermovirgaceae;g__;s__
UBA10921	overclassified	Family	1	d__Bacteria;p__Bacteroidota;c__Bacteroidia;o__Bacteroidales;f__Dysgonomonadaceae;g__Proteiniphilum;s__	d__Bacteria;p__Bacteroidota;c__Bacteroidia;o__Bacteroidales;f__Dysgonomonadaceae;g__;s__
UBA12148	overclassified	Family	1	d__Bacteria;p__Patescibacteria;c__ABY1;o__SG8-24;f__UBA9934;g__UM-FILTER-41-21;s__	d__Bacteria;p__Patescibacteria;c__ABY1;o__SG8-24;f__UBA9934;g__;s__
GCA_002298295.1	overclassified	Order	1	d__Bacteria;p__Proteobacteria;c__Alphaproteobacteria;o__Rhizobiales;f__Phreatobacteraceae;g__;s__	d__Bacteria;p__Proteobacteria;c__Alphaproteobacteria;o__Rhizobiales;f__;g__;s__
UBA11490	overclassified	Order	1	d__Bacteria;p__Firmicutes_A;c__Clostridia;o__4C28d-15;f__UBA4651;g__;s__	d__Bacteria;p__Firmicutes_A;c__Clostridia;o__4C28d-15;f__;g__;s__
GCA_002329405.1	overclassified	Family	1	d__Bacteria;p__Firmicutes_A;c__Clostridia;o__Oscillospirales;f__Ruminococcaceae;g__QANG01;s__	d__Bacteria;p__Firmicutes_A;c__Clostridia;o__Oscillospirales;f__Ruminococcaceae;g__;s__
GCA_002432095.1	overclassified	Family	1	d__Bacteria;p__Proteobacteria;c__Gammaproteobacteria;o__Pseudomonadales;f__Cellvibrionaceae;g__Marinagarivorans;s__	d__Bacteria;p__Proteobacteria;c__Gammaproteobacteria;o__Pseudomonadales;f__Cellvibrionaceae;g__;s__
GCA_002335845.1	overclassified	Family	1	d__Bacteria;p__Proteobacteria;c__Alphaproteobacteria;o__Rickettsiales;f__UBA1997;g__SAT2731;s__	d__Bacteria;p__Proteobacteria;c__Alphaproteobacteria;o__Rickettsiales;f__UBA1997;g__;s__
GCA_002294405.1	overclassified	Family	1	d__Bacteria;p__Chloroflexota;c__Anaerolineae;o__Anaerolineales;f__envOPS12;g__CG2-30-58-95;s__	d__Bacteria;p__Chloroflexota;c__Anaerolineae;o__Anaerolineales;f__envOPS12;g__;s__
GCA_002372315.1	overclassified	Order	1	d__Bacteria;p__Proteobacteria;c__Alphaproteobacteria;o__RF32;f__CAG-977;g__;s__	d__Bacteria;p__Proteobacteria;c__Alphaproteobacteria;o__RF32;f__;g__;s__
GCA_002451995.1	overclassified	Family	1	d__Bacteria;p__Spirochaetota;c__Spirochaetia;o__Sphaerochaetales;f__Sphaerochaetaceae;g__Spiro-01;s__	d__Bacteria;p__Spirochaetota;c__Spirochaetia;o__Sphaerochaetales;f__Sphaerochaetaceae;g__;s__
GCA_002385835.1	overclassified	Order	1	d__Bacteria;p__Firmicutes_A;c__Clostridia;o__Tissierellales;f__Dethiosulfatibacteraceae;g__;s__	d__Bacteria;p__Firmicutes_A;c__Clostridia;o__Tissierellales;f__;g__;s__
GCA_002311075.1	overclassified	Genus	1	d__Bacteria;p__Firmicutes;c__Bacilli;o__Lactobacillales;f__Streptococcaceae;g__Streptococcus;s__Streptococcus suis_N	d__Bacteria;p__Firmicutes;c__Bacilli;o__Lactobacillales;f__Streptococcaceae;g__Streptococcus;s__
GCA_002327845.1	overclassified	Family	1	d__Bacteria;p__Patescibacteria;c__Paceibacteria;o__Paceibacterales;f__UBA5633;g__GCA-002790695;s__	d__Bacteria;p__Patescibacteria;c__Paceibacteria;o__Paceibacterales;f__UBA5633;g__;s__
GCA_002386815.1	overclassified	Order	1	d__Bacteria;p__Proteobacteria;c__Alphaproteobacteria;o__Rhodospirillales_A;f__GCA-2722175;g__;s__	d__Bacteria;p__Proteobacteria;c__Alphaproteobacteria;o__Rhodospirillales_A;f__;g__;s__
GCA_002316545.1	overclassified	Family	1	d__Bacteria;p__Patescibacteria;c__Saccharimonadia;o__Saccharimonadales;f__Saccharimonadaceae;g__RAAC3-TM7-1;s__	d__Bacteria;p__Patescibacteria;c__Saccharimonadia;o__Saccharimonadales;f__Saccharimonadaceae;g__;s__
GCA_002424045.1	overclassified	Family	1	d__Bacteria;p__Firmicutes_G;c__Limnochordia;o__DTU010;f__DTU010;g__DTU010;s__	d__Bacteria;p__Firmicutes_G;c__Limnochordia;o__DTU010;f__DTU010;g__;s__
GCA_002433065.1	overclassified	Domain	2	d__Bacteria;p__Chloroflexota;c__UBA5177;o__;f__;g__;s__	d__Bacteria;p__;c__;o__;f__;g__;s__
GCA_002415895.1	overclassified	Family	1	d__Bacteria;p__Chloroflexota;c__Anaerolineae;o__Caldilineales;f__Caldilineaceae;g__Caldilinea;s__	d__Bacteria;p__Chloroflexota;c__Anaerolineae;o__Caldilineales;f__Caldilineaceae;g__;s__
GCA_002299475.1	overclassified	Order	1	d__Bacteria;p__Firmicutes;c__Bacilli;o__RF39;f__UBA5348;g__;s__	d__Bacteria;p__Firmicutes;c__Bacilli;o__RF39;f__;g__;s__
GCA_002365175.1	overclassified	Order	1	d__Bacteria;p__Proteobacteria;c__Alphaproteobacteria;o__Rhizobiales;f__Phreatobacteraceae;g__;s__	d__Bacteria;p__Proteobacteria;c__Alphaproteobacteria;o__Rhizobiales;f__;g__;s__
GCA_002420145.1	overclassified	Family	1	d__Bacteria;p__Bacteroidota;c__Bacteroidia;o__AKYH767;f__b-17BO;g__UBA2475;s__	d__Bacteria;p__Bacteroidota;c__Bacteroidia;o__AKYH767;f__b-17BO;g__;s__
GCA_002376455.1	overclassified	Phylum	1	d__Bacteria;p__Firmicutes_E;c__DTU015;o__;f__;g__;s__	d__Bacteria;p__Firmicutes_E;c__;o__;f__;g__;s__
UBA10173	overclassified	Family	1	d__Bacteria;p__Patescibacteria;c__Microgenomatia;o__Daviesbacterales;f__UBA10151;g__2-01-FULL-39-12-A;s__	d__Bacteria;p__Patescibacteria;c__Microgenomatia;o__Daviesbacterales;f__UBA10151;g__;s__
GCA_002451895.1	overclassified	Family	1	d__Bacteria;p__Spirochaetota;c__Spirochaetia;o__Sphaerochaetales;f__Sphaerochaetaceae;g__Spiro-01;s__	d__Bacteria;p__Spirochaetota;c__Spirochaetia;o__Sphaerochaetales;f__Sphaerochaetaceae;g__;s__
GCA_002389385.1	overclassified	Order	1	d__Bacteria;p__Proteobacteria;c__Alphaproteobacteria;o__Rhodospirillales_A;f__GCA-2722175;g__;s__	d__Bacteria;p__Proteobacteria;c__Alphaproteobacteria;o__Rhodospirillales_A;f__;g__;s__
UBA11073	overclassified	Order	1	d__Bacteria;p__Proteobacteria;c__Alphaproteobacteria;o__Micavibrionales;f__TMED2;g__;s__	d__Bacteria;p__Proteobacteria;c__Alphaproteobacteria;o__Micavibrionales;f__;g__;s__
UBA12170	overclassified	Order	1	d__Bacteria;p__Bacteroidota;c__Bacteroidia;o__Bacteroidales;f__4484-276;g__;s__	d__Bacteria;p__Bacteroidota;c__Bacteroidia;o__Bacteroidales;f__;g__;s__
GCA_002426385.1	overclassified	Family	1	d__Bacteria;p__Bacteroidota;c__Bacteroidia;o__Bacteroidales;f__Dysgonomonadaceae;g__Proteiniphilum;s__	d__Bacteria;p__Bacteroidota;c__Bacteroidia;o__Bacteroidales;f__Dysgonomonadaceae;g__;s__
GCA_002419025.1	overclassified	Order	1	d__Bacteria;p__Desulfobacterota;c__Dissulfuribacteria;o__Dissulfuribacterales;f__UBA3076;g__;s__	d__Bacteria;p__Desulfobacterota;c__Dissulfuribacteria;o__Dissulfuribacterales;f__;g__;s__
GCA_002470695.1	overclassified	Family	1	d__Bacteria;p__Actinobacteriota;c__Acidimicrobiia;o__Microtrichales;f__TK06;g__UBA6944;s__	d__Bacteria;p__Actinobacteriota;c__Acidimicrobiia;o__Microtrichales;f__TK06;g__;s__
UBA11475	overclassified	Family	1	d__Bacteria;p__Firmicutes_A;c__Clostridia;o__4C28d-15;f__CAG-727;g__UBA1259;s__	d__Bacteria;p__Firmicutes_A;c__Clostridia;o__4C28d-15;f__CAG-727;g__;s__
UBA11476	overclassified	Genus	1	d__Bacteria;p__Firmicutes_A;c__Clostridia;o__Oscillospirales;f__Oscillospiraceae;g__F23-B02;s__F23-B02 sp001916715	d__Bacteria;p__Firmicutes_A;c__Clostridia;o__Oscillospirales;f__Oscillospiraceae;g__F23-B02;s__
GCA_002395575.1	overclassified	Genus	1	d__Bacteria;p__Firmicutes;c__Bacilli;o__Lactobacillales;f__Streptococcaceae;g__Streptococcus;s__Streptococcus equinus_D	d__Bacteria;p__Firmicutes;c__Bacilli;o__Lactobacillales;f__Streptococcaceae;g__Streptococcus;s__
GCA_002383615.1	overclassified	Family	1	d__Bacteria;p__Chloroflexota;c__Anaerolineae;o__Anaerolineales;f__Anaerolineaceae;g__Levilinea;s__	d__Bacteria;p__Chloroflexota;c__Anaerolineae;o__Anaerolineales;f__Anaerolineaceae;g__;s__
GCA_002418745.1	overclassified	Family	1	d__Bacteria;p__Synergistota;c__Synergistia;o__Synergistales;f__Thermovirgaceae;g__58-81;s__	d__Bacteria;p__Synergistota;c__Synergistia;o__Synergistales;f__Thermovirgaceae;g__;s__
UBA10999	overclassified	Family	1	d__Bacteria;p__Bacteroidota;c__Bacteroidia;o__Bacteroidales;f__Dysgonomonadaceae;g__Proteiniphilum;s__	d__Bacteria;p__Bacteroidota;c__Bacteroidia;o__Bacteroidales;f__Dysgonomonadaceae;g__;s__
GCA_002365365.1	overclassified	Family	1	d__Bacteria;p__Marinisomatota;c__Marinisomatia;o__Marinisomatales;f__S15-B10;g__S15-B10;s__	d__Bacteria;p__Marinisomatota;c__Marinisomatia;o__Marinisomatales;f__S15-B10;g__;s__
GCA_002296745.1	overclassified	Order	1	d__Bacteria;p__Firmicutes_A;c__Clostridia;o__4C28d-15;f__UBA4651;g__;s__	d__Bacteria;p__Firmicutes_A;c__Clostridia;o__4C28d-15;f__;g__;s__
GCA_002432555.1	overclassified	Family	1	d__Bacteria;p__Proteobacteria;c__Gammaproteobacteria;o__Pseudomonadales;f__Cellvibrionaceae;g__Marinagarivorans;s__	d__Bacteria;p__Proteobacteria;c__Gammaproteobacteria;o__Pseudomonadales;f__Cellvibrionaceae;g__;s__
GCA_002410055.1	overclassified	Family	1	d__Bacteria;p__Bacteroidota;c__Bacteroidia;o__Bacteroidales;f__Dysgonomonadaceae;g__Proteiniphilum;s__	d__Bacteria;p__Bacteroidota;c__Bacteroidia;o__Bacteroidales;f__Dysgonomonadaceae;g__;s__
GCA_002329675.1	overclassified	Family	1	d__Bacteria;p__Firmicutes_A;c__Clostridia;o__Peptostreptococcales;f__Anaerovoracaceae;g__W-Firmicutes-11;s__	d__Bacteria;p__Firmicutes_A;c__Clostridia;o__Peptostreptococcales;f__Anaerovoracaceae;g__;s__
GCA_002396855.1	overclassified	Class	1	d__Bacteria;p__Firmicutes_D;c__Proteinivoracia;o__Proteinivoracales;f__;g__;s__	d__Bacteria;p__Firmicutes_D;c__Proteinivoracia;o__;f__;g__;s__
GCA_002387185.1	overclassified	Order	1	d__Bacteria;p__Firmicutes_A;c__Clostridia;o__Tissierellales;f__Dethiosulfatibacteraceae;g__;s__	d__Bacteria;p__Firmicutes_A;c__Clostridia;o__Tissierellales;f__;g__;s__
GCA_002395105.1	overclassified	Class	1	d__Bacteria;p__Proteobacteria;c__Alphaproteobacteria;o__Rickettsiales;f__;g__;s__	d__Bacteria;p__Proteobacteria;c__Alphaproteobacteria;o__;f__;g__;s__
GCA_002428445.1	overclassified	Order	1	d__Bacteria;p__DesulfobacterotaXXXD;c__Syntrophia;o__Syntrophales;f__PHBD01;g__;s__	d__Bacteria;p__Desulfobacterota;c__Syntrophia;o__Syntrophales;f__;g__;s__
GCA_002309135.1	overclassified	Family	1	d__Bacteria;p__Bacteroidota;c__Bacteroidia;o__Bacteroidales;f__Paludibacteraceae;g__Paludibacter_A;s__	d__Bacteria;p__Bacteroidota;c__Bacteroidia;o__Bacteroidales;f__Paludibacteraceae;g__;s__
UBA9316	overclassified	Family	1	d__Bacteria;p__Proteobacteria;c__Gammaproteobacteria;o__Thiomicrospirales;f__Thioglobaceae;g__SUP05;s__	d__Bacteria;p__Proteobacteria;c__Gammaproteobacteria;o__Thiomicrospirales;f__Thioglobaceae;g__;s__
UBA9317	overclassified	Family	1	d__Bacteria;p__Proteobacteria;c__Gammaproteobacteria;o__Thiomicrospirales;f__Thioglobaceae;g__SUP05;s__	d__Bacteria;p__Proteobacteria;c__Gammaproteobacteria;o__Thiomicrospirales;f__Thioglobaceae;g__;s__
GCA_002451095.1	overclassified	Family	1	d__Bacteria;p__Nitrospirota;c__Thermodesulfovibrionia;o__UBA6902;f__UBA6902;g__BMS3ABIN06;s__	d__Bacteria;p__Nitrospirota;c__Thermodesulfovibrionia;o__UBA6902;f__UBA6902;g__;s__
UBA10887	overclassified	Family	1	d__Bacteria;p__Actinobacteriota;c__Actinobacteria;o__Actinomycetales;f__Microbacteriaceae;g__Cryobacterium_A;s__	d__Bacteria;p__Actinobacteriota;c__Actinobacteria;o__Actinomycetales;f__Microbacteriaceae;g__;s__
GCA_002390145.1	overclassified	Class	1	d__Bacteria;p__Chloroflexota;c__Dehalococcoidia;o__UBA2777;f__;g__;s__	d__Bacteria;p__Chloroflexota;c__Dehalococcoidia;o__;f__;g__;s__
UBA10276	overclassified	Family	1	d__Bacteria;p__Firmicutes_A;c__Clostridia;o__Lachnospirales;f__CAG-274;g__CAG-274;s__	d__Bacteria;p__Firmicutes_A;c__Clostridia;o__Lachnospirales;f__CAG-274;g__;s__
GCA_002452125.1	overclassified	Order	1	d__Bacteria;p__Firmicutes_A;c__Clostridia;o__Tissierellales;f__Dethiosulfatibacteraceae;g__;s__	d__Bacteria;p__Firmicutes_A;c__Clostridia;o__Tissierellales;f__;g__;s__
UBA9067	overclassified	Family	1	d__Bacteria;p__Proteobacteria;c__Gammaproteobacteria;o__Thiomicrospirales;f__Thioglobaceae;g__SUP05;s__	d__Bacteria;p__Proteobacteria;c__Gammaproteobacteria;o__Thiomicrospirales;f__Thioglobaceae;g__;s__
GCA_002425155.1	overclassified	Order	1	d__Bacteria;p__Bacteroidota;c__Rhodothermia;o__Rhodothermales;f__Rubricoccaceae;g__;s__	d__Bacteria;p__Bacteroidota;c__Rhodothermia;o__Rhodothermales;f__;g__;s__
GCA_002434945.1	overclassified	Family	1	d__Bacteria;p__Actinobacteriota;c__Acidimicrobiia;o__Microtrichales;f__TK06;g__UBA6944;s__	d__Bacteria;p__Actinobacteriota;c__Acidimicrobiia;o__Microtrichales;f__TK06;g__;s__
UBA9783	overclassified	Order	1	d__Bacteria;p__Verrucomicrobiota;c__Verrucomicrobiae;o__Opitutales;f__UBA12508;g__;s__	d__Bacteria;p__Verrucomicrobiota;c__Verrucomicrobiae;o__Opitutales;f__;g__;s__
GCA_002305755.1	overclassified	Family	1	d__Bacteria;p__Firmicutes_A;c__Clostridia;o__Christensenellales;f__CAG-74;g__DTU024;s__	d__Bacteria;p__Firmicutes_A;c__Clostridia;o__Christensenellales;f__CAG-74;g__;s__
GCA_002321275.1	overclassified	Family	1	d__Bacteria;p__Spirochaetota;c__Spirochaetia;o__Sphaerochaetales;f__Sphaerochaetaceae;g__Spiro-01;s__	d__Bacteria;p__Spirochaetota;c__Spirochaetia;o__Sphaerochaetales;f__Sphaerochaetaceae;g__;s__
GCA_002298385.1	overclassified	Family	1	d__Bacteria;p__Spirochaetota;c__Spirochaetia;o__Sphaerochaetales;f__Sphaerochaetaceae;g__Spiro-01;s__	d__Bacteria;p__Spirochaetota;c__Spirochaetia;o__Sphaerochaetales;f__Sphaerochaetaceae;g__;s__
GCA_002500135.1	overclassified	Order	1	d__Bacteria;p__Firmicutes_A;c__Clostridia;o__4C28d-15;f__UBA4651;g__;s__	d__Bacteria;p__Firmicutes_A;c__Clostridia;o__4C28d-15;f__;g__;s__
GCA_002371705.1	overclassified	Order	1	d__Bacteria;p__Bacteroidota;c__Bacteroidia;o__Bacteroidales;f__ML635J-15;g__;s__	d__Bacteria;p__Bacteroidota;c__Bacteroidia;o__Bacteroidales;f__;g__;s__
GCA_002425435.1	overclassified	Family	1	d__Bacteria;p__Myxococcota;c__UBA796;o__UBA796;f__UBA796;g__GCA-2707085;s__	d__Bacteria;p__Myxococcota;c__UBA796;o__UBA796;f__UBA796;g__;s__
GCA_002397155.1	overclassified	Class	1	d__Bacteria;p__Firmicutes_D;c__Proteinivoracia;o__Proteinivoracales;f__;g__;s__	d__Bacteria;p__Firmicutes_D;c__Proteinivoracia;o__;f__;g__;s__
GCA_002433925.1	overclassified	Family	1	d__Bacteria;p__Patescibacteria;c__Saccharimonadia;o__Saccharimonadales;f__Saccharimonadaceae;g__RAAC3-TM7-1;s__	d__Bacteria;p__Patescibacteria;c__Saccharimonadia;o__Saccharimonadales;f__Saccharimonadaceae;g__;s__
GCA_002437805.1	overclassified	Family	1	d__Bacteria;p__Proteobacteria;c__Alphaproteobacteria;o__RF32;f__CAG-977;g__CAG-977;s__	d__Bacteria;p__Proteobacteria;c__Alphaproteobacteria;o__RF32;f__CAG-977;g__;s__
GCA_002381185.1	overclassified	Order	1	d__Bacteria;p__Firmicutes_A;c__Clostridia;o__Tissierellales;f__Dethiosulfatibacteraceae;g__;s__	d__Bacteria;p__Firmicutes_A;c__Clostridia;o__Tissierellales;f__;g__;s__
UBA9326	overclassified	Family	1	d__Bacteria;p__Proteobacteria;c__Gammaproteobacteria;o__Thiomicrospirales;f__Thioglobaceae;g__SUP05;s__	d__Bacteria;p__Proteobacteria;c__Gammaproteobacteria;o__Thiomicrospirales;f__Thioglobaceae;g__;s__
UBA10571	overclassified	Family	1	d__Bacteria;p__Bacteroidota;c__Bacteroidia;o__Bacteroidales;f__Dysgonomonadaceae;g__Proteiniphilum;s__	d__Bacteria;p__Bacteroidota;c__Bacteroidia;o__Bacteroidales;f__Dysgonomonadaceae;g__;s__
UBA11860	overclassified	Family	1	d__Bacteria;p__Nitrospirota;c__Thermodesulfovibrionia;o__UBA6902;f__UBA6902;g__BMS3ABIN06;s__	d__Bacteria;p__Nitrospirota;c__Thermodesulfovibrionia;o__UBA6902;f__UBA6902;g__;s__
UBA11858	overclassified	Order	1	d__Bacteria;p__Chloroflexota;c__Anaerolineae;o__Anaerolineales;f__UBA11579;g__;s__	d__Bacteria;p__Chloroflexota;c__Anaerolineae;o__Anaerolineales;f__;g__;s__
GCA_002426465.1	overclassified	Class	1	d__Bacteria;p__Firmicutes_D;c__Proteinivoracia;o__Proteinivoracales;f__;g__;s__	d__Bacteria;p__Firmicutes_D;c__Proteinivoracia;o__;f__;g__;s__
GCA_002427015.1	overclassified	Class	1	d__Bacteria;p__Firmicutes_D;c__Proteinivoracia;o__Proteinivoracales;f__;g__;s__	d__Bacteria;p__Firmicutes_D;c__Proteinivoracia;o__;f__;g__;s__
GCA_002451395.1	overclassified	Family	1	d__Bacteria;p__Firmicutes_A;c__Clostridia;o__4C28d-15;f__CAG-727;g__UBA10281;s__	d__Bacteria;p__Firmicutes_A;c__Clostridia;o__4C28d-15;f__CAG-727;g__;s__
GCA_002360295.1	overclassified	Family	1	d__Bacteria;p__Firmicutes;c__Bacilli;o__Bacillales;f__Planococcaceae;g__Lysinibacillus_F;s__	d__Bacteria;p__Firmicutes;c__Bacilli;o__;f__Planococcaceae;g__;s__
GCA_002328295.1	overclassified	Family	1	d__Bacteria;p__Patescibacteria;c__Gracilibacteria;o__Peribacterales;f__Peribacteraceae;g__1-14-0-10-55-24;s__	d__Bacteria;p__Patescibacteria;c__Gracilibacteria;o__Peribacterales;f__Peribacteraceae;g__;s__
GCA_002340265.1	overclassified	Class	1	d__Bacteria;p__Verrucomicrobiota;c__Lentisphaeria;o__UBA1407;f__;g__;s__	d__Bacteria;p__Verrucomicrobiota;c__Lentisphaeria;o__;f__;g__;s__
GCA_002423965.1	overclassified	Class	1	d__Bacteria;p__Firmicutes_D;c__Proteinivoracia;o__Proteinivoracales;f__;g__;s__	d__Bacteria;p__Firmicutes_D;c__Proteinivoracia;o__;f__;g__;s__
GCA_002335355.1	overclassified	Order	1	d__Bacteria;p__Patescibacteria;c__Microgenomatia;o__UBA1400;f__UBA1400;g__;s__	d__Bacteria;p__Patescibacteria;c__Microgenomatia;o__UBA1400;f__;g__;s__
UBA11929	overclassified	Family	1	d__Bacteria;p__Firmicutes_A;c__Clostridia;o__Oscillospirales;f__Ruminococcaceae;g__Hydrogenoanaerobacterium;s__	d__Bacteria;p__Firmicutes_A;c__Clostridia;o__Oscillospirales;f__Ruminococcaceae;g__;s__
GCA_002395865.1	overclassified	Family	1	d__Bacteria;p__Firmicutes_A;c__Clostridia;o__Lachnospirales;f__Lachnospiraceae;g__UBA1201;s__	d__Bacteria;p__Firmicutes_A;c__Clostridia;o__Lachnospirales;f__Lachnospiraceae;g__;s__
GCA_002382665.1	overclassified	Class	1	d__Bacteria;p__Firmicutes_B;c__Dehalobacteriia;o__Dehalobacteriales;f__;g__;s__	d__Bacteria;p__Firmicutes_B;c__Dehalobacteriia;o__;f__;g__;s__
GCA_002389715.1	overclassified	Order	1	d__Bacteria;p__Proteobacteria;c__Alphaproteobacteria;o__Rhodospirillales_A;f__GCA-2722175;g__;s__	d__Bacteria;p__Proteobacteria;c__Alphaproteobacteria;o__Rhodospirillales_A;f__;g__;s__
GCA_002308915.1	overclassified	Order	1	d__Bacteria;p__Firmicutes_A;c__Clostridia;o__4C28d-15;f__UBA4651;g__;s__	d__Bacteria;p__Firmicutes_A;c__Clostridia;o__4C28d-15;f__;g__;s__
UBA10424	overclassified	Family	1	d__Bacteria;p__Proteobacteria;c__Alphaproteobacteria;o__Rhodobacterales;f__Rhodobacteraceae;g__PHEG01;s__	d__Bacteria;p__Proteobacteria;c__Alphaproteobacteria;o__Rhodobacterales;f__Rhodobacteraceae;g__;s__
GCA_002394665.1	overclassified	Class	1	d__Bacteria;p__Proteobacteria;c__Alphaproteobacteria;o__Rickettsiales;f__;g__;s__	d__Bacteria;p__Proteobacteria;c__Alphaproteobacteria;o__;f__;g__;s__
GCA_002432625.1	overclassified	Order	1	d__Bacteria;p__Proteobacteria;c__Gammaproteobacteria;o__Pseudomonadales;f__Litoricolaceae;g__;s__	d__Bacteria;p__Proteobacteria;c__Gammaproteobacteria;o__Pseudomonadales;f__;g__;s__
GCA_002383805.1	overclassified	Family	1	d__Bacteria;p__Verrucomicrobiota;c__Verrucomicrobiae;o__Opitutales;f__Opitutaceae;g__IMCC26134_A;s__	d__Bacteria;p__Verrucomicrobiota;c__Verrucomicrobiae;o__Opitutales;f__Opitutaceae;g__;s__
UBA10906	overclassified	Family	1	d__Bacteria;p__Proteobacteria;c__Gammaproteobacteria;o__Methylococcales;f__Methylomonadaceae;g__Methylovulum;s__	d__Bacteria;p__Proteobacteria;c__Gammaproteobacteria;o__Methylococcales;f__Methylomonadaceae;g__;s__
UBA11539	overclassified	Family	1	d__Bacteria;p__Firmicutes_A;c__Clostridia;o__Oscillospirales;f__Ruminococcaceae;g__HUN007;s__	d__Bacteria;p__Firmicutes_A;c__Clostridia;o__Oscillospirales;f__Ruminococcaceae;g__;s__
GCA_002408105.1	overclassified	Order	1	d__Bacteria;p__Proteobacteria;c__Gammaproteobacteria;o__Pseudomonadales;f__Litoricolaceae;g__;s__	d__Bacteria;p__Proteobacteria;c__Gammaproteobacteria;o__Pseudomonadales;f__;g__;s__
GCA_002348535.1	overclassified	Family	1	d__Bacteria;p__Myxococcota;c__UBA796;o__UBA796;f__UBA796;g__GCA-2707085;s__	d__Bacteria;p__Myxococcota;c__UBA796;o__UBA796;f__UBA796;g__;s__
GCA_002344785.1	overclassified	Family	1	d__Bacteria;p__Bdellovibrionota;c__Bdellovibrionia;o__Bdellovibrionales;f__Bdellovibrionaceae;g__Ga0074137;s__	d__Bacteria;p__Bdellovibrionota;c__Bdellovibrionia;o__Bdellovibrionales;f__Bdellovibrionaceae;g__;s__
UBA12248	overclassified	Family	1	d__Bacteria;p__Proteobacteria;c__Alphaproteobacteria;o__Rhodobacterales;f__Rhodobacteraceae;g__Pseudorhodobacter_B;s__	d__Bacteria;p__Proteobacteria;c__Alphaproteobacteria;o__Rhodobacterales;f__Rhodobacteraceae;g__;s__
GCA_002385665.1	overclassified	Order	1	d__Bacteria;p__Firmicutes_A;c__Mahellia;o__Caldicoprobacterales;f__DTU083;g__;s__	d__Bacteria;p__Firmicutes_A;c__Mahellia;o__Caldicoprobacterales;f__;g__;s__
GCA_002343265.1	overclassified	Order	1	d__Bacteria;p__Proteobacteria;c__Alphaproteobacteria;o__Micavibrionales;f__UBA1247;g__;s__	d__Bacteria;p__Proteobacteria;c__Alphaproteobacteria;o__Micavibrionales;f__;g__;s__
UBA10573	overclassified	Family	1	d__Bacteria;p__Bacteroidota;c__Bacteroidia;o__Bacteroidales;f__Dysgonomonadaceae;g__Proteiniphilum;s__	d__Bacteria;p__Bacteroidota;c__Bacteroidia;o__Bacteroidales;f__Dysgonomonadaceae;g__;s__
UBA8668	overclassified	Genus	1	d__Bacteria;p__Proteobacteria;c__Gammaproteobacteria;o__Pseudomonadales;f__Saccharospirillaceae;g__Oleibacter;s__Oleibacter marinus	d__Bacteria;p__Proteobacteria;c__Gammaproteobacteria;o__Pseudomonadales;f__Saccharospirillaceae;g__Oleibacter;s__
GCA_002316275.1	overclassified	Class	1	d__Bacteria;p__WOR-3_A;c__Hydrothermia;o__LBFQ01;f__;g__;s__	d__Bacteria;p__WOR-3_A;c__Hydrothermia;o__;f__;g__;s__
GCA_002430615.1	overclassified	Family	1	d__Bacteria;p__Patescibacteria;c__Microgenomatia;o__GWA2-44-7;f__UBA8517;g__01-FULL-44-24b;s__	d__Bacteria;p__Patescibacteria;c__Microgenomatia;o__GWA2-44-7;f__UBA8517;g__;s__
UBA10878	overclassified	Family	1	d__Bacteria;p__Acidobacteriota;c__Blastocatellia;o__Pyrinomonadales;f__Pyrinomonadaceae;g__PSRF01;s__	d__Bacteria;p__Acidobacteriota;c__Blastocatellia;o__Pyrinomonadales;f__Pyrinomonadaceae;g__;s__
GCA_002448335.1	overclassified	Family	1	d__Bacteria;p__Firmicutes_A;c__Clostridia;o__Lachnospirales;f__Lachnospiraceae;g__UBA1258;s__	d__Bacteria;p__Firmicutes_A;c__Clostridia;o__Lachnospirales;f__Lachnospiraceae;g__;s__
GCA_002321175.1	overclassified	Genus	1	d__Bacteria;p__Firmicutes;c__Bacilli;o__Lactobacillales;f__Streptococcaceae;g__Streptococcus;s__Streptococcus suis_N	d__Bacteria;p__Firmicutes;c__Bacilli;o__Lactobacillales;f__Streptococcaceae;g__Streptococcus;s__
GCA_002347195.1	overclassified	Family	1	d__Bacteria;p__Bacteroidota;c__Kapabacteria;o__Kapabacteriales;f__UBA2268;g__GWF2-33-9;s__	d__Bacteria;p__Bacteroidota;c__Kapabacteria;o__Kapabacteriales;f__UBA2268;g__;s__
UBA8484	overclassified	Family	1	d__Bacteria;p__Proteobacteria;c__Gammaproteobacteria;o__Thiomicrospirales;f__Thioglobaceae;g__SUP05;s__	d__Bacteria;p__Proteobacteria;c__Gammaproteobacteria;o__Thiomicrospirales;f__Thioglobaceae;g__;s__
GCA_002390745.1	overclassified	Family	1	d__Bacteria;p__Bacteroidota;c__Bacteroidia;o__AKYH767;f__b-17BO;g__UBA2475;s__	d__Bacteria;p__Bacteroidota;c__Bacteroidia;o__AKYH767;f__b-17BO;g__;s__
GCA_002316585.1	overclassified	Order	1	d__Bacteria;p__Firmicutes_A;c__Clostridia;o__Tissierellales;f__Dethiosulfatibacteraceae;g__;s__	d__Bacteria;p__Firmicutes_A;c__Clostridia;o__Tissierellales;f__;g__;s__
GCA_002382525.1	overclassified	Family	1	d__Bacteria;p__Verrucomicrobiota;c__Verrucomicrobiae;o__Opitutales;f__Opitutaceae;g__IMCC26134_A;s__	d__Bacteria;p__Verrucomicrobiota;c__Verrucomicrobiae;o__Opitutales;f__Opitutaceae;g__;s__
GCA_002390845.1	overclassified	Family	1	d__Bacteria;p__Bacteroidota;c__Bacteroidia;o__Chitinophagales;f__Chitinophagaceae;g__Parafilimonas;s__	d__Bacteria;p__Bacteroidota;c__Bacteroidia;o__Chitinophagales;f__Chitinophagaceae;g__;s__
UBA10329	overclassified	Order	1	d__Bacteria;p__Bacteroidota;c__Bacteroidia;o__Flavobacteriales;f__GCA-002722245;g__;s__	d__Bacteria;p__Bacteroidota;c__Bacteroidia;o__Flavobacteriales;f__;g__;s__
GCA_002479935.1	overclassified	Family	1	d__Bacteria;p__Verrucomicrobiota;c__Verrucomicrobiae;o__Opitutales;f__Puniceicoccaceae;g__GCA-2699365;s__	d__Bacteria;p__Verrucomicrobiota;c__Verrucomicrobiae;o__Opitutales;f__Puniceicoccaceae;g__;s__
GCA_002426945.1	overclassified	Family	1	d__Bacteria;p__Bacteroidota;c__Bacteroidia;o__Bacteroidales;f__Dysgonomonadaceae;g__Proteiniphilum;s__	d__Bacteria;p__Bacteroidota;c__Bacteroidia;o__Bacteroidales;f__Dysgonomonadaceae;g__;s__
GCA_002347805.1	overclassified	Family	1	d__Bacteria;p__Synergistota;c__Synergistia;o__Synergistales;f__Thermovirgaceae;g__58-81;s__	d__Bacteria;p__Synergistota;c__Synergistia;o__Synergistales;f__Thermovirgaceae;g__;s__
GCA_002484335.1	overclassified	Family	1	d__Bacteria;p__Bacteroidota;c__Bacteroidia;o__Flavobacteriales;f__Weeksellaceae;g__Chishuiella;s__	d__Bacteria;p__Bacteroidota;c__Bacteroidia;o__Flavobacteriales;f__Weeksellaceae;g__;s__
UBA9676	overclassified	Family	1	d__Bacteria;p__Actinobacteriota;c__Actinobacteria;o__Streptosporangiales;f__Streptosporangiaceae;g__Palsa-506;s__	d__Bacteria;p__Actinobacteriota;c__Actinobacteria;o__Streptosporangiales;f__Streptosporangiaceae;g__;s__
GCA_002494095.1	overclassified	Order	1	d__Bacteria;p__Firmicutes_A;c__Clostridia;o__Tissierellales;f__Dethiosulfatibacteraceae;g__;s__	d__Bacteria;p__Firmicutes_A;c__Clostridia;o__Tissierellales;f__;g__;s__
UBA10687	overclassified	Family	1	d__Bacteria;p__Firmicutes_A;c__Clostridia;o__4C28d-15;f__CAG-727;g__QALS01;s__	d__Bacteria;p__Firmicutes_A;c__Clostridia;o__4C28d-15;f__CAG-727;g__;s__
GCA_002396645.1	overclassified	Order	1	d__Bacteria;p__Firmicutes_A;c__Clostridia;o__Tissierellales;f__Dethiosulfatibacteraceae;g__;s__	d__Bacteria;p__Firmicutes_A;c__Clostridia;o__Tissierellales;f__;g__;s__
GCA_002436565.1	overclassified	Family	1	d__Bacteria;p__Spirochaetota;c__Spirochaetia;o__Sphaerochaetales;f__Sphaerochaetaceae;g__Spiro-01;s__	d__Bacteria;p__Spirochaetota;c__Spirochaetia;o__Sphaerochaetales;f__Sphaerochaetaceae;g__;s__
UBA8250	overclassified	Family	1	d__Bacteria;p__Proteobacteria;c__Gammaproteobacteria;o__Thiomicrospirales;f__Thioglobaceae;g__SUP05;s__	d__Bacteria;p__Proteobacteria;c__Gammaproteobacteria;o__Thiomicrospirales;f__Thioglobaceae;g__;s__
UBA9593	overclassified	Family	1	d__Bacteria;p__Actinobacteriota;c__Acidimicrobiia;o__Microtrichales;f__TK06;g__UBA6944;s__	d__Bacteria;p__Actinobacteriota;c__Acidimicrobiia;o__Microtrichales;f__TK06;g__;s__
UBA8372	overclassified	Family	1	d__Bacteria;p__Proteobacteria;c__Gammaproteobacteria;o__Thiomicrospirales;f__Thioglobaceae;g__SUP05;s__	d__Bacteria;p__Proteobacteria;c__Gammaproteobacteria;o__Thiomicrospirales;f__Thioglobaceae;g__;s__
GCA_002379035.1	overclassified	Family	1	d__Bacteria;p__Proteobacteria;c__Alphaproteobacteria;o__Rhodobacterales;f__Rhodobacteraceae;g__Yoonia;s__	d__Bacteria;p__Proteobacteria;c__Alphaproteobacteria;o__Rhodobacterales;f__Rhodobacteraceae;g__;s__
GCA_002440745.1	overclassified	Family	1	d__Bacteria;p__Bacteroidota;c__Bacteroidia;o__Bacteroidales;f__UBA1556;g__CG2-30-33-31;s__	d__Bacteria;p__Bacteroidota;c__Bacteroidia;o__Bacteroidales;f__UBA1556;g__;s__
GCA_002417905.1	overclassified	Family	1	d__Bacteria;p__Proteobacteria;c__Gammaproteobacteria;o__Pseudomonadales;f__Pseudomonadaceae;g__Pseudomonas_N;s__	d__Bacteria;p__Proteobacteria;c__Gammaproteobacteria;o__Pseudomonadales;f__Pseudomonadaceae;g__;s__
GCA_002341815.1	overclassified	Family	1	d__Bacteria;p__Proteobacteria;c__Gammaproteobacteria;o__Burkholderiales;f__Sulfuriferulaceae;g__Sulfuriferula;s__	d__Bacteria;p__Proteobacteria;c__Gammaproteobacteria;o__Burkholderiales;f__Sulfuriferulaceae;g__;s__
GCA_002413835.1	overclassified	Family	1	d__Bacteria;p__Patescibacteria;c__Saccharimonadia;o__Saccharimonadales;f__UBA4665;g__GCA-2746885;s__	d__Bacteria;p__Patescibacteria;c__Saccharimonadia;o__Saccharimonadales;f__UBA4665;g__;s__
GCA_002500505.1	overclassified	Family	1	d__Bacteria;p__Planctomycetota;c__UBA1135;o__UBA1135;f__UBA1135;g__NORP165;s__	d__Bacteria;p__Planctomycetota;c__UBA1135;o__UBA1135;f__UBA1135;g__;s__
GCA_002336365.1	overclassified	Family	1	d__Bacteria;p__Bacteroidota;c__Bacteroidia;o__Flavobacteriales;f__koll-22;g__UBA1494;s__	d__Bacteria;p__Bacteroidota;c__Bacteroidia;o__Flavobacteriales;f__koll-22;g__;s__
GCA_002403465.1	overclassified	Order	1	d__Bacteria;p__Proteobacteria;c__Alphaproteobacteria;o__Rhizobiales;f__Phreatobacteraceae;g__;s__	d__Bacteria;p__Proteobacteria;c__Alphaproteobacteria;o__Rhizobiales;f__;g__;s__
GCA_002347965.1	overclassified	Domain	1	d__Bacteria;p__Nitrospirota_A;c__;o__;f__;g__;s__	d__Bacteria;p__;c__;o__;f__;g__;s__
GCA_002377165.1	overclassified	Order	1	d__Bacteria;p__Firmicutes_A;c__Clostridia;o__Tissierellales;f__Dethiosulfatibacteraceae;g__;s__	d__Bacteria;p__Firmicutes_A;c__Clostridia;o__Tissierellales;f__;g__;s__
GCA_002474405.1	overclassified	Family	1	d__Bacteria;p__Firmicutes_A;c__Clostridia;o__4C28d-15;f__CAG-727;g__QALS01;s__	d__Bacteria;p__Firmicutes_A;c__Clostridia;o__4C28d-15;f__CAG-727;g__;s__
GCA_002393965.1	overclassified	Family	1	d__Bacteria;p__Bacteroidota;c__Bacteroidia;o__Bacteroidales;f__Paludibacteraceae;g__Paludibacter_A;s__	d__Bacteria;p__Bacteroidota;c__Bacteroidia;o__Bacteroidales;f__Paludibacteraceae;g__;s__
GCA_002292925.1	overclassified	Family	1	d__Bacteria;p__Chloroflexota;c__Chloroflexia;o__Chloroflexales;f__Roseiflexaceae;g__Kouleothrix;s__	d__Bacteria;p__Chloroflexota;c__Chloroflexia;o__Chloroflexales;f__Roseiflexaceae;g__;s__
GCA_002455575.1	overclassified	Order	1	d__Bacteria;p__Firmicutes_A;c__Clostridia;o__Tissierellales;f__Dethiosulfatibacteraceae;g__;s__	d__Bacteria;p__Firmicutes_A;c__Clostridia;o__Tissierellales;f__;g__;s__
GCA_002320595.1	overclassified	Family	1	d__Bacteria;p__Firmicutes_A;c__Clostridia;o__Christensenellales;f__CAG-138;g__Phil1;s__	d__Bacteria;p__Firmicutes_A;c__Clostridia;o__Christensenellales;f__CAG-138;g__;s__
GCA_002454015.1	overclassified	Class	2	d__Bacteria;p__Proteobacteria;c__Gammaproteobacteria;o__Ga0077536;f__Ga0077536;g__;s__	d__Bacteria;p__Proteobacteria;c__Gammaproteobacteria;o__;f__;g__;s__
GCA_002478885.1	overclassified	Family	1	d__Bacteria;p__Bacteroidota;c__Bacteroidia;o__Chitinophagales;f__Chitinophagaceae;g__Parafilimonas;s__	d__Bacteria;p__Bacteroidota;c__Bacteroidia;o__Chitinophagales;f__Chitinophagaceae;g__;s__
GCA_002436875.1	overclassified	Family	1	d__Bacteria;p__Firmicutes_A;c__Clostridia;o__4C28d-15;f__CAG-727;g__UBA10281;s__	d__Bacteria;p__Firmicutes_A;c__Clostridia;o__4C28d-15;f__CAG-727;g__;s__
GCA_002340565.1	overclassified	Family	1	d__Bacteria;p__Proteobacteria;c__Gammaproteobacteria;o__Thiomicrospirales;f__Thioglobaceae;g__SUP05;s__	d__Bacteria;p__Proteobacteria;c__Gammaproteobacteria;o__Thiomicrospirales;f__Thioglobaceae;g__;s__
GCA_002381965.1	overclassified	Order	1	d__Bacteria;p__DesulfobacterotaXXXD;c__Syntrophia;o__Syntrophales;f__PHBD01;g__;s__	d__Bacteria;p__Desulfobacterota;c__Syntrophia;o__Syntrophales;f__;g__;s__
UBA8374	overclassified	Family	1	d__Bacteria;p__Proteobacteria;c__Gammaproteobacteria;o__Thiomicrospirales;f__Thioglobaceae;g__SUP05;s__	d__Bacteria;p__Proteobacteria;c__Gammaproteobacteria;o__Thiomicrospirales;f__Thioglobaceae;g__;s__
UBA8371	overclassified	Family	1	d__Bacteria;p__Proteobacteria;c__Gammaproteobacteria;o__Thiomicrospirales;f__Thioglobaceae;g__SUP05;s__	d__Bacteria;p__Proteobacteria;c__Gammaproteobacteria;o__Thiomicrospirales;f__Thioglobaceae;g__;s__
UBA8370	overclassified	Family	1	d__Bacteria;p__Proteobacteria;c__Gammaproteobacteria;o__Thiomicrospirales;f__Thioglobaceae;g__SUP05;s__	d__Bacteria;p__Proteobacteria;c__Gammaproteobacteria;o__Thiomicrospirales;f__Thioglobaceae;g__;s__
UBA8375	overclassified	Family	1	d__Bacteria;p__Proteobacteria;c__Gammaproteobacteria;o__Thiomicrospirales;f__Thioglobaceae;g__SUP05;s__	d__Bacteria;p__Proteobacteria;c__Gammaproteobacteria;o__Thiomicrospirales;f__Thioglobaceae;g__;s__
UBA8376	overclassified	Family	1	d__Bacteria;p__Proteobacteria;c__Gammaproteobacteria;o__Thiomicrospirales;f__Thioglobaceae;g__SUP05;s__	d__Bacteria;p__Proteobacteria;c__Gammaproteobacteria;o__Thiomicrospirales;f__Thioglobaceae;g__;s__
GCA_002425115.1	overclassified	Family	1	d__Bacteria;p__Patescibacteria;c__Saccharimonadia;o__Saccharimonadales;f__Saccharimonadaceae;g__RAAC3-TM7-1;s__	d__Bacteria;p__Patescibacteria;c__Saccharimonadia;o__Saccharimonadales;f__Saccharimonadaceae;g__;s__
GCA_002386685.1	overclassified	Order	1	d__Bacteria;p__Firmicutes_A;c__Clostridia;o__Tissierellales;f__Dethiosulfatibacteraceae;g__;s__	d__Bacteria;p__Firmicutes_A;c__Clostridia;o__Tissierellales;f__;g__;s__
GCA_002331205.1	overclassified	Genus	1	d__Bacteria;p__Firmicutes;c__Bacilli;o__Lactobacillales;f__Streptococcaceae;g__Streptococcus;s__Streptococcus suis_N	d__Bacteria;p__Firmicutes;c__Bacilli;o__Lactobacillales;f__Streptococcaceae;g__Streptococcus;s__
GCA_002424175.1	overclassified	Family	1	d__Bacteria;p__Firmicutes_G;c__Limnochordia;o__DTU010;f__DTU010;g__DTU010;s__	d__Bacteria;p__Firmicutes_G;c__Limnochordia;o__DTU010;f__DTU010;g__;s__
GCA_002323775.1	overclassified	Order	1	d__Bacteria;p__Firmicutes_A;c__Clostridia;o__Tissierellales;f__Dethiosulfatibacteraceae;g__;s__	d__Bacteria;p__Firmicutes_A;c__Clostridia;o__Tissierellales;f__;g__;s__
GCA_002392825.1	overclassified	Genus	1	d__Bacteria;p__Verrucomicrobiota;c__Kiritimatiellae;o__RFP12;f__UBA1067;g__UBA1067;s__UBA1067 sp900321255	d__Bacteria;p__Verrucomicrobiota;c__Kiritimatiellae;o__RFP12;f__UBA1067;g__UBA1067;s__
GCA_002376125.1	overclassified	Family	1	d__Bacteria;p__Bipolaricaulota;c__Bipolaricaulia;o__Bipolaricaulales;f__Bipolaricaulaceae;g__64-32;s__	d__Bacteria;p__Bipolaricaulota;c__Bipolaricaulia;o__Bipolaricaulales;f__Bipolaricaulaceae;g__;s__
GCA_002340985.1	overclassified	Order	1	d__Bacteria;p__Firmicutes_A;c__Clostridia;o__Tissierellales;f__Dethiosulfatibacteraceae;g__;s__	d__Bacteria;p__Firmicutes_A;c__Clostridia;o__Tissierellales;f__;g__;s__
GCA_002336415.1	overclassified	Genus	1	d__Bacteria;p__Proteobacteria;c__Gammaproteobacteria;o__Pseudomonadales;f__Saccharospirillaceae;g__Oleibacter;s__Oleibacter marinus	d__Bacteria;p__Proteobacteria;c__Gammaproteobacteria;o__Pseudomonadales;f__Saccharospirillaceae;g__Oleibacter;s__
UBA12430	overclassified	Family	1	d__Bacteria;p__Patescibacteria;c__ABY1;o__SG8-24;f__UBA9934;g__UM-FILTER-41-21;s__	d__Bacteria;p__Patescibacteria;c__ABY1;o__SG8-24;f__UBA9934;g__;s__
GCA_002409455.1	overclassified	Family	1	d__Bacteria;p__Firmicutes_G;c__Limnochordia;o__DTU010;f__DTU010;g__DTU010;s__	d__Bacteria;p__Firmicutes_G;c__Limnochordia;o__DTU010;f__DTU010;g__;s__
GCA_002434055.1	overclassified	Family	1	d__Bacteria;p__Patescibacteria;c__Saccharimonadia;o__Saccharimonadales;f__Saccharimonadaceae;g__RAAC3-TM7-1;s__	d__Bacteria;p__Patescibacteria;c__Saccharimonadia;o__Saccharimonadales;f__Saccharimonadaceae;g__;s__
GCA_002296975.1	overclassified	Family	1	d__Bacteria;p__Myxococcota;c__UBA796;o__UBA796;f__UBA796;g__GCA-2707085;s__	d__Bacteria;p__Myxococcota;c__UBA796;o__UBA796;f__UBA796;g__;s__
GCA_002395225.1	overclassified	Family	1	d__Bacteria;p__Firmicutes_A;c__Clostridia;o__Christensenellales;f__CAG-74;g__RUG821;s__	d__Bacteria;p__Firmicutes_A;c__Clostridia;o__Christensenellales;f__CAG-74;g__;s__
GCA_002480165.1	overclassified	Order	1	d__Bacteria;p__Proteobacteria;c__Gammaproteobacteria;o__UBA7916;f__GCA-002691585;g__;s__	d__Bacteria;p__Proteobacteria;c__Gammaproteobacteria;o__UBA7916;f__;g__;s__
UBA9554	overclassified	Family	1	d__Bacteria;p__Proteobacteria;c__Alphaproteobacteria;o__Rhodobacterales;f__Rhodobacteraceae;g__EhC02;s__	d__Bacteria;p__Proteobacteria;c__Alphaproteobacteria;o__Rhodobacterales;f__Rhodobacteraceae;g__;s__
GCA_002482435.1	overclassified	Family	1	d__Bacteria;p__Firmicutes_A;c__Clostridia;o__Christensenellales;f__CAG-138;g__UBA5394;s__	d__Bacteria;p__Firmicutes_A;c__Clostridia;o__Christensenellales;f__CAG-138;g__;s__
GCA_002415785.1	overclassified	Family	1	d__Bacteria;p__Bacteroidota;c__Bacteroidia;o__Flavobacteriales;f__koll-22;g__UBA1494;s__	d__Bacteria;p__Bacteroidota;c__Bacteroidia;o__Flavobacteriales;f__koll-22;g__;s__
UBA10995	overclassified	Family	1	d__Bacteria;p__Bacteroidota;c__Bacteroidia;o__Bacteroidales;f__Marinilabiliaceae;g__Geofilum;s__	d__Bacteria;p__Bacteroidota;c__Bacteroidia;o__Bacteroidales;f__Marinilabiliaceae;g__;s__
GCA_002426485.1	overclassified	Family	1	d__Bacteria;p__Bacteroidota;c__Bacteroidia;o__Bacteroidales;f__Dysgonomonadaceae;g__Proteiniphilum;s__	d__Bacteria;p__Bacteroidota;c__Bacteroidia;o__Bacteroidales;f__Dysgonomonadaceae;g__;s__
GCA_002423555.1	overclassified	Order	1	d__Bacteria;p__Patescibacteria;c__Paceibacteria;o__Paceibacterales;f__PEYH01;g__;s__	d__Bacteria;p__Patescibacteria;c__Paceibacteria;o__Paceibacterales;f__;g__;s__
GCA_002398875.1	overclassified	Family	1	d__Bacteria;p__Bacteroidota;c__Bacteroidia;o__Bacteroidales;f__Dysgonomonadaceae;g__Proteiniphilum;s__	d__Bacteria;p__Bacteroidota;c__Bacteroidia;o__Bacteroidales;f__Dysgonomonadaceae;g__;s__
GCA_002399975.1	overclassified	Order	1	d__Bacteria;p__Firmicutes_A;c__Clostridia;o__Tissierellales;f__Dethiosulfatibacteraceae;g__;s__	d__Bacteria;p__Firmicutes_A;c__Clostridia;o__Tissierellales;f__;g__;s__
UBA11694	overclassified	Family	1	d__Bacteria;p__Patescibacteria;c__Gracilibacteria;o__Peribacterales;f__Peribacteraceae;g__1-14-0-10-55-24;s__	d__Bacteria;p__Patescibacteria;c__Gracilibacteria;o__Peribacterales;f__Peribacteraceae;g__;s__
UBA11699	overclassified	Family	1	d__Bacteria;p__Patescibacteria;c__ABY1;o__Magasanikbacterales;f__UBA922;g__BM521;s__	d__Bacteria;p__Patescibacteria;c__ABY1;o__Magasanikbacterales;f__UBA922;g__;s__
GCA_002343565.1	overclassified	Family	1	d__Bacteria;p__Patescibacteria;c__Saccharimonadia;o__Saccharimonadales;f__Saccharimonadaceae;g__RAAC3-TM7-1;s__	d__Bacteria;p__Patescibacteria;c__Saccharimonadia;o__Saccharimonadales;f__Saccharimonadaceae;g__;s__
GCA_002470925.1	overclassified	Family	1	d__Bacteria;p__Verrucomicrobiota;c__Verrucomicrobiae;o__Opitutales;f__Puniceicoccaceae;g__GCA-2699365;s__	d__Bacteria;p__Verrucomicrobiota;c__Verrucomicrobiae;o__Opitutales;f__Puniceicoccaceae;g__;s__
GCA_002403195.1	overclassified	Family	1	d__Bacteria;p__Patescibacteria;c__Dojkabacteria;o__SC72;f__SC72;g__UBA12078;s__	d__Bacteria;p__Patescibacteria;c__Dojkabacteria;o__SC72;f__SC72;g__;s__
GCA_002398855.1	overclassified	Class	1	d__Bacteria;p__Firmicutes_D;c__Proteinivoracia;o__Proteinivoracales;f__;g__;s__	d__Bacteria;p__Firmicutes_D;c__Proteinivoracia;o__;f__;g__;s__
GCA_002376875.1	overclassified	Order	1	d__Bacteria;p__Verrucomicrobiota;c__Verrucomicrobiae;o__Opitutales;f__CG1-02-43-26;g__;s__	d__Bacteria;p__Verrucomicrobiota;c__Verrucomicrobiae;o__Opitutales;f__;g__;s__
GCA_002340425.1	overclassified	Family	1	d__Bacteria;p__Patescibacteria;c__Paceibacteria;o__Paceibacterales;f__UBA5633;g__GCA-002790695;s__	d__Bacteria;p__Patescibacteria;c__Paceibacteria;o__Paceibacterales;f__UBA5633;g__;s__
GCA_002332985.1	overclassified	Genus	1	d__Bacteria;p__Proteobacteria;c__Gammaproteobacteria;o__Pseudomonadales;f__Moraxellaceae;g__Acinetobacter;s__Acinetobacter idrijaensis	d__Bacteria;p__Proteobacteria;c__Gammaproteobacteria;o__Pseudomonadales;f__Moraxellaceae;g__Acinetobacter;s__
UBA11835	overclassified	Family	1	d__Bacteria;p__Firmicutes_A;c__Clostridia;o__Oscillospirales;f__Ruminococcaceae;g__HUN007;s__	d__Bacteria;p__Firmicutes_A;c__Clostridia;o__Oscillospirales;f__Ruminococcaceae;g__;s__
GCA_002293705.1	overclassified	Family	1	d__Bacteria;p__Patescibacteria;c__Microgenomatia;o__GWA2-44-7;f__UBA8517;g__01-FULL-44-24b;s__	d__Bacteria;p__Patescibacteria;c__Microgenomatia;o__GWA2-44-7;f__UBA8517;g__;s__
GCA_002313265.1	overclassified	Family	1	d__Bacteria;p__Proteobacteria;c__Gammaproteobacteria;o__Pseudomonadales;f__Cellvibrionaceae;g__GCA-2707785;s__	d__Bacteria;p__Proteobacteria;c__Gammaproteobacteria;o__Pseudomonadales;f__Cellvibrionaceae;g__;s__
GCA_002342225.1	overclassified	Domain	1	d__Bacteria;p__O2-12-FULL-43-9;c__;o__;f__;g__;s__	d__Bacteria;p__;c__;o__;f__;g__;s__
UBA8958	overclassified	Order	1	d__Bacteria;p__DesulfobacterotaXXXD;c__Syntrophia;o__Syntrophales;f__Fen-1087;g__;s__	d__Bacteria;p__Desulfobacterota;c__Syntrophia;o__Syntrophales;f__;g__;s__
GCA_002408345.1	overclassified	Phylum	1	d__Bacteria;p__Firmicutes_G;c__DTU065;o__;f__;g__;s__	d__Bacteria;p__Firmicutes_G;c__;o__;f__;g__;s__
GCA_002328465.1	overclassified	Family	1	d__Bacteria;p__Patescibacteria;c__Dojkabacteria;o__SC72;f__SC72;g__UBA12044;s__	d__Bacteria;p__Patescibacteria;c__Dojkabacteria;o__SC72;f__SC72;g__;s__
UBA11329	overclassified	Order	1	d__Bacteria;p__Firmicutes_A;c__Clostridia;o__Tissierellales;f__Dethiosulfatibacteraceae;g__;s__	d__Bacteria;p__Firmicutes_A;c__Clostridia;o__Tissierellales;f__;g__;s__
UBA12070	overclassified	Family	1	d__Bacteria;p__Patescibacteria;c__ABY1;o__SG8-24;f__UBA9934;g__UM-FILTER-41-21;s__	d__Bacteria;p__Patescibacteria;c__ABY1;o__SG8-24;f__UBA9934;g__;s__
GCA_002422845.1	overclassified	Class	1	d__Bacteria;p__Proteobacteria;c__Alphaproteobacteria;o__43-37;f__;g__;s__	d__Bacteria;p__Proteobacteria;c__Alphaproteobacteria;o__;f__;g__;s__
GCA_002333175.1	overclassified	Order	1	d__Bacteria;p__Bacteroidota;c__Rhodothermia;o__Rhodothermales;f__Rubricoccaceae;g__;s__	d__Bacteria;p__Bacteroidota;c__Rhodothermia;o__Rhodothermales;f__;g__;s__
GCA_002437315.1	overclassified	Family	1	d__Bacteria;p__Spirochaetota;c__Spirochaetia;o__Sphaerochaetales;f__Sphaerochaetaceae;g__Spiro-01;s__	d__Bacteria;p__Spirochaetota;c__Spirochaetia;o__Sphaerochaetales;f__Sphaerochaetaceae;g__;s__
GCA_002407685.1	overclassified	Family	1	d__Bacteria;p__Bacteroidota;c__Bacteroidia;o__Bacteroidales;f__Dysgonomonadaceae;g__Proteiniphilum;s__	d__Bacteria;p__Bacteroidota;c__Bacteroidia;o__Bacteroidales;f__Dysgonomonadaceae;g__;s__
GCA_002434805.1	overclassified	Order	1	d__Bacteria;p__Patescibacteria;c__Paceibacteria;o__Paceibacterales;f__RBG-13-36-15;g__;s__	d__Bacteria;p__Patescibacteria;c__Paceibacteria;o__Paceibacterales;f__;g__;s__
UBA9856	overclassified	Family	1	d__Bacteria;p__Firmicutes_A;c__Clostridia;o__Peptostreptococcales;f__Anaerovoracaceae;g__W-Firmicutes-11;s__	d__Bacteria;p__Firmicutes_A;c__Clostridia;o__Peptostreptococcales;f__Anaerovoracaceae;g__;s__
GCA_002375935.1	overclassified	Family	1	d__Bacteria;p__Bipolaricaulota;c__Bipolaricaulia;o__Bipolaricaulales;f__Bipolaricaulaceae;g__JdFR-47;s__	d__Bacteria;p__Bipolaricaulota;c__Bipolaricaulia;o__Bipolaricaulales;f__Bipolaricaulaceae;g__;s__
GCA_002410125.1	overclassified	Order	1	d__Bacteria;p__Proteobacteria;c__Alphaproteobacteria;o__RF32;f__CAG-239;g__;s__	d__Bacteria;p__Proteobacteria;c__Alphaproteobacteria;o__RF32;f__;g__;s__
GCA_002451815.1	overclassified	Family	1	d__Bacteria;p__Spirochaetota;c__Spirochaetia;o__Sphaerochaetales;f__Sphaerochaetaceae;g__Spiro-01;s__	d__Bacteria;p__Spirochaetota;c__Spirochaetia;o__Sphaerochaetales;f__Sphaerochaetaceae;g__;s__
GCA_002335175.1	overclassified	Family	1	d__Bacteria;p__Patescibacteria;c__Saccharimonadia;o__Saccharimonadales;f__Saccharimonadaceae;g__RAAC3-TM7-1;s__	d__Bacteria;p__Patescibacteria;c__Saccharimonadia;o__Saccharimonadales;f__Saccharimonadaceae;g__;s__
GCA_002403965.1	overclassified	Order	1	d__Bacteria;p__Actinobacteriota;c__UBA4738;o__UBA4738;f__HRBIN12;g__;s__	d__Bacteria;p__Actinobacteriota;c__UBA4738;o__UBA4738;f__;g__;s__
GCA_002473315.1	overclassified	Family	1	d__Bacteria;p__Bacteroidota;c__Bacteroidia;o__Cytophagales;f__Cyclobacteriaceae;g__GCA-2729235;s__	d__Bacteria;p__Bacteroidota;c__Bacteroidia;o__Cytophagales;f__Cyclobacteriaceae;g__;s__
UBA9644	overclassified	Family	1	d__Bacteria;p__Patescibacteria;c__Microgenomatia;o__Daviesbacterales;f__UBA10151;g__2-01-FULL-39-12-A;s__	d__Bacteria;p__Patescibacteria;c__Microgenomatia;o__Daviesbacterales;f__UBA10151;g__;s__
GCA_002408355.1	overclassified	Family	1	d__Bacteria;p__Bacteroidota;c__Bacteroidia;o__Bacteroidales;f__Dysgonomonadaceae;g__Proteiniphilum;s__	d__Bacteria;p__Bacteroidota;c__Bacteroidia;o__Bacteroidales;f__Dysgonomonadaceae;g__;s__
GCA_002409285.1	overclassified	Order	1	d__Bacteria;p__Firmicutes_A;c__Clostridia;o__Tissierellales;f__Dethiosulfatibacteraceae;g__;s__	d__Bacteria;p__Firmicutes_A;c__Clostridia;o__Tissierellales;f__;g__;s__
GCA_002402455.1	overclassified	Family	1	d__Bacteria;p__Patescibacteria;c__Dojkabacteria;o__SC72;f__SC72;g__UBA12078;s__	d__Bacteria;p__Patescibacteria;c__Dojkabacteria;o__SC72;f__SC72;g__;s__
GCA_002412545.1	overclassified	Phylum	1	d__Bacteria;p__Elusimicrobiota;c__UBA8919;o__;f__;g__;s__	d__Bacteria;p__Elusimicrobiota;c__;o__;f__;g__;s__
UBA8901	overclassified	Order	1	d__Bacteria;p__Edwardsbacteria;c__AC1;o__AC1;f__EtOH8;g__;s__	d__Bacteria;p__Edwardsbacteria;c__AC1;o__AC1;f__;g__;s__
GCA_002352565.1	overclassified	Class	1	d__Bacteria;p__Proteobacteria;c__Gammaproteobacteria;o__UBA5335;f__;g__;s__	d__Bacteria;p__Proteobacteria;c__Gammaproteobacteria;o__;f__;g__;s__
GCA_002379005.1	overclassified	Family	1	d__Bacteria;p__Proteobacteria;c__Alphaproteobacteria;o__Rhodobacterales;f__Rhodobacteraceae;g__Pseudooceanicola;s__	d__Bacteria;p__Proteobacteria;c__Alphaproteobacteria;o__Rhodobacterales;f__Rhodobacteraceae;g__;s__
UBA7927	overclassified	Family	1	d__Bacteria;p__Chloroflexota;c__Anaerolineae;o__Anaerolineales;f__Anaerolineaceae;g__T78;s__	d__Bacteria;p__Chloroflexota;c__Anaerolineae;o__Anaerolineales;f__Anaerolineaceae;g__;s__
UBA8596	overclassified	Family	1	d__Bacteria;p__Actinobacteriota;c__Acidimicrobiia;o__Microtrichales;f__TK06;g__UBA6944;s__	d__Bacteria;p__Actinobacteriota;c__Acidimicrobiia;o__Microtrichales;f__TK06;g__;s__
UBA12532	overclassified	Order	1	d__Bacteria;p__Firmicutes_B;c__Desulfotomaculia;o__Ammonifexales;f__Desulforudaceae;g__;s__	d__Bacteria;p__Firmicutes_B;c__Desulfotomaculia;o__Ammonifexales;f__;g__;s__
GCA_002501265.1	overclassified	Family	1	d__Bacteria;p__Spirochaetota;c__Spirochaetia;o__Sphaerochaetales;f__Sphaerochaetaceae;g__Spiro-01;s__	d__Bacteria;p__Spirochaetota;c__Spirochaetia;o__Sphaerochaetales;f__Sphaerochaetaceae;g__;s__
UBA11333	overclassified	Family	1	d__Bacteria;p__Proteobacteria;c__Gammaproteobacteria;o__Thiomicrospirales;f__Thioglobaceae;g__SUP05;s__	d__Bacteria;p__Proteobacteria;c__Gammaproteobacteria;o__Thiomicrospirales;f__Thioglobaceae;g__;s__
GCA_002336265.1	overclassified	Order	1	d__Bacteria;p__Verrucomicrobiota;c__Verrucomicrobiae;o__Opitutales;f__CG1-02-43-26;g__;s__	d__Bacteria;p__Verrucomicrobiota;c__Verrucomicrobiae;o__Opitutales;f__;g__;s__
GCA_002471125.1	overclassified	Genus	1	d__Bacteria;p__Firmicutes;c__Bacilli;o__Lactobacillales;f__Streptococcaceae;g__Streptococcus;s__Streptococcus suis_N	d__Bacteria;p__Firmicutes;c__Bacilli;o__Lactobacillales;f__Streptococcaceae;g__Streptococcus;s__
GCA_002405795.1	overclassified	Family	1	d__Bacteria;p__Proteobacteria;c__Alphaproteobacteria;o__RF32;f__CAG-977;g__CAG-977;s__	d__Bacteria;p__Proteobacteria;c__Alphaproteobacteria;o__RF32;f__CAG-977;g__;s__
GCA_002450515.1	overclassified	Order	1	d__Bacteria;p__Chloroflexota;c__Dehalococcoidia;o__UBA6952;f__QGNO01;g__;s__	d__Bacteria;p__Chloroflexota;c__Dehalococcoidia;o__UBA6952;f__;g__;s__
GCA_002435915.1	overclassified	Order	1	d__Bacteria;p__Firmicutes_A;c__Clostridia;o__Christensenellales;f__QAND01;g__;s__	d__Bacteria;p__Firmicutes_A;c__Clostridia;o__Christensenellales;f__;g__;s__
UBA11682	overclassified	Family	1	d__Bacteria;p__Planctomycetota;c__Planctomycetes;o__Pirellulales;f__Pirellulaceae;g__GCA-2862225;s__	d__Bacteria;p__Planctomycetota;c__Planctomycetes;o__Pirellulales;f__Pirellulaceae;g__;s__
UBA9055	overclassified	Family	1	d__Bacteria;p__Proteobacteria;c__Gammaproteobacteria;o__Thiomicrospirales;f__Thioglobaceae;g__SUP05;s__	d__Bacteria;p__Proteobacteria;c__Gammaproteobacteria;o__Thiomicrospirales;f__Thioglobaceae;g__;s__
GCA_002383345.1	overclassified	Class	1	d__Bacteria;p__Chloroflexota;c__Dehalococcoidia;o__UBA2777;f__;g__;s__	d__Bacteria;p__Chloroflexota;c__Dehalococcoidia;o__;f__;g__;s__
UBA9056	overclassified	Family	1	d__Bacteria;p__Proteobacteria;c__Gammaproteobacteria;o__Thiomicrospirales;f__Thioglobaceae;g__SUP05;s__	d__Bacteria;p__Proteobacteria;c__Gammaproteobacteria;o__Thiomicrospirales;f__Thioglobaceae;g__;s__
GCA_002408465.1	overclassified	Class	1	d__Bacteria;p__Firmicutes_D;c__Proteinivoracia;o__Proteinivoracales;f__;g__;s__	d__Bacteria;p__Firmicutes_D;c__Proteinivoracia;o__;f__;g__;s__
GCA_002440075.1	overclassified	Family	1	d__Bacteria;p__Spirochaetota;c__Spirochaetia;o__Sphaerochaetales;f__Sphaerochaetaceae;g__Spiro-01;s__	d__Bacteria;p__Spirochaetota;c__Spirochaetia;o__Sphaerochaetales;f__Sphaerochaetaceae;g__;s__
GCA_002373035.1	overclassified	Family	1	d__Bacteria;p__Bacteroidota;c__Bacteroidia;o__Bacteroidales;f__Paludibacteraceae;g__Paludibacter_A;s__	d__Bacteria;p__Bacteroidota;c__Bacteroidia;o__Bacteroidales;f__Paludibacteraceae;g__;s__
GCA_002479165.1	overclassified	Family	1	d__Bacteria;p__Spirochaetota;c__Spirochaetia;o__Sphaerochaetales;f__Sphaerochaetaceae;g__Spiro-01;s__	d__Bacteria;p__Spirochaetota;c__Spirochaetia;o__Sphaerochaetales;f__Sphaerochaetaceae;g__;s__
GCA_002435445.1	overclassified	Family	1	d__Bacteria;p__Firmicutes_A;c__Clostridia;o__4C28d-15;f__CAG-727;g__UBA10281;s__	d__Bacteria;p__Firmicutes_A;c__Clostridia;o__4C28d-15;f__CAG-727;g__;s__
GCA_002347605.1	overclassified	Family	1	d__Bacteria;p__Patescibacteria;c__Dojkabacteria;o__SC72;f__SC72;g__UBA12044;s__	d__Bacteria;p__Patescibacteria;c__Dojkabacteria;o__SC72;f__SC72;g__;s__
GCA_002404175.1	overclassified	Family	1	d__Bacteria;p__Acidobacteriota;c__Blastocatellia;o__Pyrinomonadales;f__Pyrinomonadaceae;g__PSRF01;s__	d__Bacteria;p__Acidobacteriota;c__Blastocatellia;o__Pyrinomonadales;f__Pyrinomonadaceae;g__;s__
GCA_002396045.1	overclassified	Family	1	d__Bacteria;p__Bacteroidota;c__Bacteroidia;o__Bacteroidales;f__Paludibacteraceae;g__Paludibacter_A;s__	d__Bacteria;p__Bacteroidota;c__Bacteroidia;o__Bacteroidales;f__Paludibacteraceae;g__;s__
GCA_002400355.1	overclassified	Phylum	1	d__Bacteria;p__Elusimicrobiota;c__UBA8919;o__;f__;g__;s__	d__Bacteria;p__Elusimicrobiota;c__;o__;f__;g__;s__
GCA_002378665.1	overclassified	Family	1	d__Bacteria;p__Proteobacteria;c__Alphaproteobacteria;o__Rhodobacterales;f__Rhodobacteraceae;g__Yoonia;s__	d__Bacteria;p__Proteobacteria;c__Alphaproteobacteria;o__Rhodobacterales;f__Rhodobacteraceae;g__;s__
GCA_002291505.1	overclassified	Family	1	d__Bacteria;p__Patescibacteria;c__Saccharimonadia;o__Saccharimonadales;f__Saccharimonadaceae;g__RAAC3-TM7-1;s__	d__Bacteria;p__Patescibacteria;c__Saccharimonadia;o__Saccharimonadales;f__Saccharimonadaceae;g__;s__
GCA_002418965.1	overclassified	Class	1	d__Bacteria;p__Firmicutes_B;c__Dehalobacteriia;o__Dehalobacteriales;f__;g__;s__	d__Bacteria;p__Firmicutes_B;c__Dehalobacteriia;o__;f__;g__;s__
GCA_002293725.1	overclassified	Family	1	d__Bacteria;p__Patescibacteria;c__Microgenomatia;o__UBA1400;f__PJMF01;g__PJMF01;s__	d__Bacteria;p__Patescibacteria;c__Microgenomatia;o__UBA1400;f__PJMF01;g__;s__
GCA_002420965.1	overclassified	Genus	1	d__Bacteria;p__Firmicutes;c__Bacilli;o__Lactobacillales;f__Streptococcaceae;g__Streptococcus;s__Streptococcus suis_N	d__Bacteria;p__Firmicutes;c__Bacilli;o__Lactobacillales;f__Streptococcaceae;g__Streptococcus;s__
GCA_002323935.1	overclassified	Order	1	d__Bacteria;p__Proteobacteria;c__Gammaproteobacteria;o__UBA7916;f__UBA7916;g__;s__	d__Bacteria;p__Proteobacteria;c__Gammaproteobacteria;o__UBA7916;f__;g__;s__
GCA_002347845.1	overclassified	Family	1	d__Bacteria;p__Chloroflexota;c__Dehalococcoidia;o__GIF9;f__UBA5629;g__UBA1162;s__	d__Bacteria;p__Chloroflexota;c__Dehalococcoidia;o__GIF9;f__UBA5629;g__;s__
UBA7949	overclassified	Family	1	d__Bacteria;p__Bacteroidota;c__Bacteroidia;o__Flavobacteriales;f__Flavobacteriaceae;g__PDQE01;s__	d__Bacteria;p__Bacteroidota;c__Bacteroidia;o__Flavobacteriales;f__Flavobacteriaceae;g__;s__
GCA_002327685.1	overclassified	Order	1	d__Bacteria;p__Patescibacteria;c__Paceibacteria;o__UBA9983_A;f__UBA6899;g__;s__	d__Bacteria;p__Patescibacteria;c__Paceibacteria;o__UBA9983_A;f__;g__;s__
GCA_002439705.1	overclassified	Family	1	d__Bacteria;p__Firmicutes_A;c__Clostridia;o__4C28d-15;f__DTU072;g__DTU072;s__	d__Bacteria;p__Firmicutes_A;c__Clostridia;o__4C28d-15;f__DTU072;g__;s__
GCA_002389175.1	overclassified	Order	1	d__Bacteria;p__Proteobacteria;c__Alphaproteobacteria;o__Rhodospirillales_A;f__GCA-2722175;g__;s__	d__Bacteria;p__Proteobacteria;c__Alphaproteobacteria;o__Rhodospirillales_A;f__;g__;s__
UBA7954	overclassified	Family	1	d__Bacteria;p__Bacteroidota;c__Bacteroidia;o__Flavobacteriales;f__Flavobacteriaceae;g__PDQE01;s__	d__Bacteria;p__Bacteroidota;c__Bacteroidia;o__Flavobacteriales;f__Flavobacteriaceae;g__;s__
GCA_002305655.1	overclassified	Order	1	d__Bacteria;p__Verrucomicrobiota;c__Lentisphaeria;o__UBA1407;f__Lenti-02;g__;s__	d__Bacteria;p__Verrucomicrobiota;c__Lentisphaeria;o__UBA1407;f__;g__;s__
GCA_002421425.1	overclassified	Class	1	d__Bacteria;p__WOR-3_A;c__Hydrothermia;o__LBFQ01;f__;g__;s__	d__Bacteria;p__WOR-3_A;c__Hydrothermia;o__;f__;g__;s__
GCA_002402755.1	overclassified	Class	1	d__Bacteria;p__Planctomycetota;c__UBA8108;o__UBA8108;f__;g__;s__	d__Bacteria;p__Planctomycetota;c__UBA8108;o__;f__;g__;s__
GCA_002386885.1	overclassified	Family	1	d__Bacteria;p__Proteobacteria;c__Gammaproteobacteria;o__Pseudomonadales;f__HTCC2089;g__GCA-2725285;s__	d__Bacteria;p__Proteobacteria;c__Gammaproteobacteria;o__Pseudomonadales;f__HTCC2089;g__;s__
UBA8130	overclassified	Family	1	d__Bacteria;p__Desulfobacterota;c__Desulfobulbia;o__Desulfobulbales;f__Desulfocapsaceae;g__Tol-SR;s__	d__Bacteria;p__Desulfobacterota;c__Desulfobulbia;o__Desulfobulbales;f__Desulfocapsaceae;g__;s__
GCA_002430925.1	overclassified	Family	1	d__Bacteria;p__Bacteroidota;c__Bacteroidia;o__Flavobacteriales;f__Weeksellaceae;g__Chishuiella;s__	d__Bacteria;p__Bacteroidota;c__Bacteroidia;o__Flavobacteriales;f__Weeksellaceae;g__;s__
GCA_002435745.1	overclassified	Domain	2	d__Bacteria;p__UBP7_A;c__4484-113;o__;f__;g__;s__	d__Bacteria;p__;c__;o__;f__;g__;s__
UBA11098	overclassified	Family	1	d__Bacteria;p__Patescibacteria;c__Paceibacteria_A;o__Moranbacterales;f__UBA2206;g__UBA2282;s__	d__Bacteria;p__Patescibacteria;c__Paceibacteria_A;o__Moranbacterales;f__UBA2206;g__;s__
UBA8790	overclassified	Family	1	d__Bacteria;p__Proteobacteria;c__Alphaproteobacteria;o__Rhodobacterales;f__Rhodobacteraceae;g__EhC02;s__	d__Bacteria;p__Proteobacteria;c__Alphaproteobacteria;o__Rhodobacterales;f__Rhodobacteraceae;g__;s__
UBA9071	overclassified	Family	1	d__Bacteria;p__Proteobacteria;c__Gammaproteobacteria;o__Thiomicrospirales;f__Thioglobaceae;g__SUP05;s__	d__Bacteria;p__Proteobacteria;c__Gammaproteobacteria;o__Thiomicrospirales;f__Thioglobaceae;g__;s__
UBA9072	overclassified	Family	1	d__Bacteria;p__Proteobacteria;c__Gammaproteobacteria;o__Thiomicrospirales;f__Thioglobaceae;g__SUP05;s__	d__Bacteria;p__Proteobacteria;c__Gammaproteobacteria;o__Thiomicrospirales;f__Thioglobaceae;g__;s__
GCA_002337925.1	overclassified	Order	1	d__Bacteria;p__Firmicutes_C;c__Negativicutes;o__Sporomusales;f__Thermosinaceae;g__;s__	d__Bacteria;p__Firmicutes_C;c__Negativicutes;o__Sporomusales;f__;g__;s__
GCA_002434705.1	overclassified	Family	1	d__Bacteria;p__Patescibacteria;c__Gracilibacteria;o__Peribacterales;f__Peribacteraceae;g__1-14-0-10-55-24;s__	d__Bacteria;p__Patescibacteria;c__Gracilibacteria;o__Peribacterales;f__Peribacteraceae;g__;s__
GCA_002338525.1	overclassified	Family	1	d__Bacteria;p__Proteobacteria;c__Alphaproteobacteria;o__Micavibrionales;f__Micavibrionaceae;g__UBA2137;s__	d__Bacteria;p__Proteobacteria;c__Alphaproteobacteria;o__Micavibrionales;f__Micavibrionaceae;g__;s__
GCA_002373695.1	overclassified	Family	1	d__Bacteria;p__Verrucomicrobiota;c__Kiritimatiellae;o__RFP12;f__UBA1067;g__RUG572;s__	d__Bacteria;p__Verrucomicrobiota;c__Kiritimatiellae;o__RFP12;f__UBA1067;g__;s__
GCA_002385705.1	overclassified	Family	1	d__Bacteria;p__Verrucomicrobiota;c__Verrucomicrobiae;o__Pedosphaerales;f__Pedosphaeraceae;g__BOG-1460;s__	d__Bacteria;p__Verrucomicrobiota;c__Verrucomicrobiae;o__Pedosphaerales;f__Pedosphaeraceae;g__;s__
GCA_002424095.1	overclassified	Order	1	d__Bacteria;p__Firmicutes_A;c__Clostridia;o__4C28d-15;f__UBA4651;g__;s__	d__Bacteria;p__Firmicutes_A;c__Clostridia;o__4C28d-15;f__;g__;s__
GCA_002405915.1	overclassified	Family	1	d__Bacteria;p__Firmicutes_A;c__Clostridia;o__4C28d-15;f__CAG-727;g__UBA10281;s__	d__Bacteria;p__Firmicutes_A;c__Clostridia;o__4C28d-15;f__CAG-727;g__;s__
GCA_002396255.1	overclassified	Genus	1	d__Bacteria;p__Firmicutes_A;c__Clostridia;o__Lachnospirales;f__Lachnospiraceae;g__Eubacterium_H;s__Eubacterium_H sp900317175	d__Bacteria;p__Firmicutes_A;c__Clostridia;o__Lachnospirales;f__Lachnospiraceae;g__Eubacterium_H;s__
UBA9953	overclassified	Family	1	d__Bacteria;p__Bacteroidota;c__Kapabacteria;o__Kapabacteriales;f__UBA2268;g__GWF2-33-9;s__	d__Bacteria;p__Bacteroidota;c__Kapabacteria;o__Kapabacteriales;f__UBA2268;g__;s__
UBA11741	overclassified	Family	1	d__Bacteria;p__Acidobacteriota;c__Blastocatellia;o__Pyrinomonadales;f__Pyrinomonadaceae;g__PSRF01;s__	d__Bacteria;p__Acidobacteriota;c__Blastocatellia;o__Pyrinomonadales;f__Pyrinomonadaceae;g__;s__
GCA_002434015.1	overclassified	Family	1	d__Bacteria;p__Patescibacteria;c__Saccharimonadia;o__Saccharimonadales;f__Saccharimonadaceae;g__RAAC3-TM7-1;s__	d__Bacteria;p__Patescibacteria;c__Saccharimonadia;o__Saccharimonadales;f__Saccharimonadaceae;g__;s__
GCA_002305255.1	overclassified	Family	1	d__Bacteria;p__Firmicutes_G;c__SHA-98;o__DTUO25;f__DTU025;g__DTU025;s__	d__Bacteria;p__Firmicutes_G;c__SHA-98;o__DTUO25;f__DTU025;g__;s__
GCA_002437645.1	overclassified	Order	1	d__Bacteria;p__Firmicutes_A;c__Clostridia;o__4C28d-15;f__UBA4651;g__;s__	d__Bacteria;p__Firmicutes_A;c__Clostridia;o__4C28d-15;f__;g__;s__
UBA8108	overclassified	Genus	1	d__Bacteria;p__Planctomycetota;c__UBA8108;o__UBA8108;f__UBA8108;g__UBA8108;s__UBA8108 sp002708465	d__Bacteria;p__Planctomycetota;c__UBA8108;o__UBA8108;f__UBA8108;g__UBA8108;s__
GCA_002405165.1	overclassified	Family	1	d__Bacteria;p__Firmicutes_A;c__Clostridia;o__4C28d-15;f__CAG-727;g__UBA10281;s__	d__Bacteria;p__Firmicutes_A;c__Clostridia;o__4C28d-15;f__CAG-727;g__;s__
GCA_002437655.1	overclassified	Family	1	d__Bacteria;p__Spirochaetota;c__Spirochaetia;o__Sphaerochaetales;f__Sphaerochaetaceae;g__Spiro-01;s__	d__Bacteria;p__Spirochaetota;c__Spirochaetia;o__Sphaerochaetales;f__Sphaerochaetaceae;g__;s__
UBA9214	overclassified	Family	1	d__Bacteria;p__Proteobacteria;c__Gammaproteobacteria;o__Thiohalobacterales;f__Thiohalobacteraceae;g__SZUA-186;s__	d__Bacteria;p__Proteobacteria;c__Gammaproteobacteria;o__Thiohalobacterales;f__Thiohalobacteraceae;g__;s__
GCA_002343185.1	overclassified	Class	1	d__Bacteria;p__Myxococcota;c__UBA2361;o__SZUA-149;f__;g__;s__	d__Bacteria;p__Bdellovibrionota_B;c__UBA2361;o__;f__;g__;s__
GCA_002338385.1	overclassified	Class	1	d__Bacteria;p__Proteobacteria;c__Gammaproteobacteria;o__GCA-001735895;f__;g__;s__	d__Bacteria;p__Proteobacteria;c__Gammaproteobacteria;o__;f__;g__;s__
GCA_002333375.1	overclassified	Family	1	d__Bacteria;p__Proteobacteria;c__Alphaproteobacteria;o__Rhodobacterales;f__Rhodobacteraceae;g__Yoonia;s__	d__Bacteria;p__Proteobacteria;c__Alphaproteobacteria;o__Rhodobacterales;f__Rhodobacteraceae;g__;s__
GCA_002405515.1	overclassified	Family	1	d__Bacteria;p__Planctomycetota;c__Planctomycetes;o__Pirellulales;f__UBA1268;g__BAIKAL-G1-2R;s__	d__Bacteria;p__Planctomycetota;c__Planctomycetes;o__Pirellulales;f__UBA1268;g__;s__
GCA_002382585.1	overclassified	Domain	1	d__Bacteria;p__Sumerlaeota;c__;o__;f__;g__;s__	d__Bacteria;p__;c__;o__;f__;g__;s__
GCA_002295335.1	overclassified	Order	1	d__Bacteria;p__Firmicutes_C;c__Negativicutes;o__Sporomusales;f__Thermosinaceae;g__;s__	d__Bacteria;p__Firmicutes_C;c__Negativicutes;o__Sporomusales;f__;g__;s__
UBA8693	overclassified	Order	1	d__Bacteria;p__Firmicutes_A;c__Clostridia;o__Tissierellales;f__Dethiosulfatibacteraceae;g__;s__	d__Bacteria;p__Firmicutes_A;c__Clostridia;o__Tissierellales;f__;g__;s__
GCA_002335045.1	overclassified	Family	1	d__Bacteria;p__Proteobacteria;c__Gammaproteobacteria;o__Thiomicrospirales;f__Thioglobaceae;g__SUP05;s__	d__Bacteria;p__Proteobacteria;c__Gammaproteobacteria;o__Thiomicrospirales;f__Thioglobaceae;g__;s__
GCA_002382005.1	overclassified	Order	1	d__Bacteria;p__Desulfobacterota;c__Desulfobacteria;o__Desulfobacterales;f__Desulfococcaceae;g__;s__	d__Bacteria;p__Desulfobacterota;c__Desulfobacteria;o__Desulfobacterales;f__;g__;s__
GCA_002343645.1	overclassified	Family	1	d__Bacteria;p__Patescibacteria;c__Saccharimonadia;o__Saccharimonadales;f__Saccharimonadaceae;g__RAAC3-TM7-1;s__	d__Bacteria;p__Patescibacteria;c__Saccharimonadia;o__Saccharimonadales;f__Saccharimonadaceae;g__;s__
GCA_002479485.1	overclassified	Order	1	d__Bacteria;p__Firmicutes_A;c__Clostridia;o__Tissierellales;f__Dethiosulfatibacteraceae;g__;s__	d__Bacteria;p__Firmicutes_A;c__Clostridia;o__Tissierellales;f__;g__;s__
GCA_002291945.1	overclassified	Family	1	d__Bacteria;p__Proteobacteria;c__Gammaproteobacteria;o__Burkholderiales;f__Burkholderiaceae;g__BK-30;s__	d__Bacteria;p__Proteobacteria;c__Gammaproteobacteria;o__Burkholderiales;f__Burkholderiaceae;g__;s__
GCA_002409525.1	overclassified	Family	1	d__Bacteria;p__Firmicutes_A;c__Clostridia;o__Lachnospirales;f__Lachnospiraceae;g__Fusicatenibacter;s__	d__Bacteria;p__Firmicutes_A;c__Clostridia;o__Lachnospirales;f__Lachnospiraceae;g__;s__
UBA12480	overclassified	Family	1	d__Bacteria;p__Delongbacteria;c__UBA4055;o__UBA4055;f__UBA4055;g__UBA4055;s__	d__Bacteria;p__Delongbacteria;c__UBA4055;o__UBA4055;f__UBA4055;g__;s__
UBA8895	overclassified	Family	1	d__Bacteria;p__Patescibacteria;c__Gracilibacteria;o__Peribacterales;f__Peribacteraceae;g__1-14-0-10-55-24;s__	d__Bacteria;p__Patescibacteria;c__Gracilibacteria;o__Peribacterales;f__Peribacteraceae;g__;s__
GCA_002422745.1	overclassified	Family	1	d__Bacteria;p__Proteobacteria;c__Alphaproteobacteria;o__UBA998;f__UBA3002;g__QFOX01;s__	d__Bacteria;p__Proteobacteria;c__Alphaproteobacteria;o__UBA998;f__UBA3002;g__;s__
GCA_002405695.1	overclassified	Order	1	d__Bacteria;p__Firmicutes_A;c__Clostridia;o__4C28d-15;f__UBA4651;g__;s__	d__Bacteria;p__Firmicutes_A;c__Clostridia;o__4C28d-15;f__;g__;s__
GCA_002310035.1	overclassified	Domain	2	d__Bacteria;p__Bdellovibrionota_B;c__YA12-FULL-61-11;o__;f__;g__;s__	d__Bacteria;p__;c__;o__;f__;g__;s__
GCA_002422865.1	overclassified	Family	1	d__Bacteria;p__Bacteroidota;c__Bacteroidia;o__NS11-12g;f__UKL13-3;g__UKL13-3;s__	d__Bacteria;p__Bacteroidota;c__Bacteroidia;o__NS11-12g;f__UKL13-3;g__;s__
GCA_002410465.1	overclassified	Family	1	d__Bacteria;p__Bacteroidota;c__Bacteroidia;o__Bacteroidales;f__Dysgonomonadaceae;g__Proteiniphilum;s__	d__Bacteria;p__Bacteroidota;c__Bacteroidia;o__Bacteroidales;f__Dysgonomonadaceae;g__;s__
GCA_002397915.1	overclassified	Family	1	d__Bacteria;p__Firmicutes_G;c__SHA-98;o__UBA4971;f__UBA4971;g__UBA2557;s__	d__Bacteria;p__Firmicutes_G;c__SHA-98;o__UBA4971;f__UBA4971;g__;s__
GCA_002298995.1	overclassified	Family	1	d__Bacteria;p__Desulfobacterota;c__Syntrophobacteria;o__Syntrophobacterales;f__Syntrophobacteraceae;g__Delta-01;s__	d__Bacteria;p__Desulfobacterota;c__Syntrophobacteria;o__Syntrophobacterales;f__Syntrophobacteraceae;g__;s__
GCA_002359055.1	overclassified	Family	1	d__Bacteria;p__Bacteroidota;c__Bacteroidia;o__Flavobacteriales;f__Weeksellaceae;g__Moheibacter;s__	d__Bacteria;p__Bacteroidota;c__Bacteroidia;o__Flavobacteriales;f__Weeksellaceae;g__;s__
UBA11379	overclassified	Family	1	d__Bacteria;p__Firmicutes;c__Bacilli;o__Haloplasmatales;f__Turicibacteraceae;g__Turicibacter;s__	d__Bacteria;p__Firmicutes;c__Bacilli;o__Haloplasmatales;f__Turicibacteraceae;g__;s__
UBA8797	overclassified	Order	1	d__Bacteria;p__Firmicutes_A;c__Clostridia;o__Tissierellales;f__Dethiosulfatibacteraceae;g__;s__	d__Bacteria;p__Firmicutes_A;c__Clostridia;o__Tissierellales;f__;g__;s__
UBA8984	overclassified	Family	1	d__Bacteria;p__Patescibacteria;c__Saccharimonadia;o__Saccharimonadales;f__Saccharimonadaceae;g__RAAC3-TM7-1;s__	d__Bacteria;p__Patescibacteria;c__Saccharimonadia;o__Saccharimonadales;f__Saccharimonadaceae;g__;s__
GCA_002406215.1	overclassified	Family	1	d__Bacteria;p__Spirochaetota;c__Spirochaetia;o__Sphaerochaetales;f__Sphaerochaetaceae;g__Spiro-01;s__	d__Bacteria;p__Spirochaetota;c__Spirochaetia;o__Sphaerochaetales;f__Sphaerochaetaceae;g__;s__
GCA_002315475.1	overclassified	Family	1	d__Bacteria;p__Firmicutes_A;c__Clostridia;o__4C28d-15;f__DTU072;g__DTU072;s__	d__Bacteria;p__Firmicutes_A;c__Clostridia;o__4C28d-15;f__DTU072;g__;s__
GCA_002435835.1	overclassified	Order	1	d__Bacteria;p__Firmicutes_A;c__Clostridia;o__Tissierellales;f__Dethiosulfatibacteraceae;g__;s__	d__Bacteria;p__Firmicutes_A;c__Clostridia;o__Tissierellales;f__;g__;s__
GCA_002426555.1	overclassified	Family	1	d__Bacteria;p__Firmicutes_A;c__Mahellia;o__Caldicoprobacterales;f__DTU083;g__DTU083;s__	d__Bacteria;p__Firmicutes_A;c__Mahellia;o__Caldicoprobacterales;f__DTU083;g__;s__
GCA_002424085.1	overclassified	Class	1	d__Bacteria;p__Firmicutes_D;c__Proteinivoracia;o__Proteinivoracales;f__;g__;s__	d__Bacteria;p__Firmicutes_D;c__Proteinivoracia;o__;f__;g__;s__
GCA_002380925.1	overclassified	Order	1	d__Bacteria;p__Bacteroidota;c__Bacteroidia;o__Bacteroidales;f__UBA10428;g__;s__	d__Bacteria;p__Bacteroidota;c__Bacteroidia;o__Bacteroidales;f__;g__;s__
GCA_002352665.1	overclassified	Family	1	d__Bacteria;p__Bacteroidota;c__Bacteroidia;o__Flavobacteriales;f__Flavobacteriaceae;g__PDQE01;s__	d__Bacteria;p__Bacteroidota;c__Bacteroidia;o__Flavobacteriales;f__Flavobacteriaceae;g__;s__
GCA_002500605.1	overclassified	Phylum	1	d__Bacteria;p__Nitrospinota;c__Nitrospinia;o__;f__;g__;s__	d__Bacteria;p__Nitrospinota;c__;o__;f__;g__;s__
GCA_002437925.1	overclassified	Family	1	d__Bacteria;p__Spirochaetota;c__Spirochaetia;o__Sphaerochaetales;f__Sphaerochaetaceae;g__Spiro-01;s__	d__Bacteria;p__Spirochaetota;c__Spirochaetia;o__Sphaerochaetales;f__Sphaerochaetaceae;g__;s__
GCA_002405195.1	overclassified	Family	1	d__Bacteria;p__Spirochaetota;c__Spirochaetia;o__Sphaerochaetales;f__Sphaerochaetaceae;g__Spiro-01;s__	d__Bacteria;p__Spirochaetota;c__Spirochaetia;o__Sphaerochaetales;f__Sphaerochaetaceae;g__;s__
GCA_002334965.1	overclassified	Order	1	d__Bacteria;p__Proteobacteria;c__Alphaproteobacteria;o__Rhodospirillales_A;f__GCA-2722175;g__;s__	d__Bacteria;p__Proteobacteria;c__Alphaproteobacteria;o__Rhodospirillales_A;f__;g__;s__
GCA_002406055.1	overclassified	Family	1	d__Bacteria;p__Spirochaetota;c__Spirochaetia;o__Sphaerochaetales;f__Sphaerochaetaceae;g__Spiro-01;s__	d__Bacteria;p__Spirochaetota;c__Spirochaetia;o__Sphaerochaetales;f__Sphaerochaetaceae;g__;s__
GCA_002308115.1	overclassified	Family	1	d__Bacteria;p__Firmicutes_A;c__Clostridia;o__Lachnospirales;f__Lachnospiraceae;g__UBA1201;s__	d__Bacteria;p__Firmicutes_A;c__Clostridia;o__Lachnospirales;f__Lachnospiraceae;g__;s__
GCA_002429595.1	overclassified	Class	1	d__Bacteria;p__Proteobacteria;c__Gammaproteobacteria;o__UBA9339;f__;g__;s__	d__Bacteria;p__Proteobacteria;c__Gammaproteobacteria;o__;f__;g__;s__
UBA10612	overclassified	Order	1	d__Bacteria;p__Firmicutes_A;c__Clostridia;o__Tissierellales;f__Dethiosulfatibacteraceae;g__;s__	d__Bacteria;p__Firmicutes_A;c__Clostridia;o__Tissierellales;f__;g__;s__
GCA_002449785.1	overclassified	Family	1	d__Bacteria;p__Firmicutes_A;c__Clostridia;o__TANB77;f__CAG-508;g__CAG-452;s__	d__Bacteria;p__Firmicutes_A;c__Clostridia;o__TANB77;f__CAG-508;g__;s__
GCA_002383145.1	overclassified	Genus	1	d__Bacteria;p__Proteobacteria;c__Gammaproteobacteria;o__Burkholderiales;f__Burkholderiaceae;g__Diaphorobacter;s__Diaphorobacter nitroreducens	d__Bacteria;p__Proteobacteria;c__Gammaproteobacteria;o__Burkholderiales;f__Burkholderiaceae;g__Diaphorobacter;s__
GCA_002327445.1	overclassified	Order	1	d__Bacteria;p__Desulfobacterota;c__Desulfobacteria;o__Desulfobacterales;f__Desulfosarcinaceae_A;g__;s__	d__Bacteria;p__Desulfobacterota;c__Desulfobacteria;o__Desulfobacterales;f__;g__;s__
GCA_002339345.1	overclassified	Order	1	d__Bacteria;p__Firmicutes_B;c__Moorellia;o__PH28-bin88;f__PH28-bin88;g__;s__	d__Bacteria;p__Firmicutes_B;c__Moorellia;o__PH28-bin88;f__;g__;s__
GCA_002305415.1	overclassified	Family	1	d__Bacteria;p__Actinobacteriota;c__Actinobacteria;o__Actinomycetales;f__Actinomycetaceae;g__KH17;s__	d__Bacteria;p__Actinobacteriota;c__Actinobacteria;o__Actinomycetales;f__Actinomycetaceae;g__;s__
UBA12138	overclassified	Order	1	d__Bacteria;p__Firmicutes_A;c__Clostridia;o__Tissierellales;f__Dethiosulfatibacteraceae;g__;s__	d__Bacteria;p__Firmicutes_A;c__Clostridia;o__Tissierellales;f__;g__;s__
GCA_002437945.1	overclassified	Order	1	d__Bacteria;p__Firmicutes_A;c__Clostridia;o__4C28d-15;f__UBA4651;g__;s__	d__Bacteria;p__Firmicutes_A;c__Clostridia;o__4C28d-15;f__;g__;s__
GCA_002404055.1	overclassified	Phylum	1	d__Bacteria;p__Chloroflexota;c__Ktedonobacteria;o__;f__;g__;s__	d__Bacteria;p__Chloroflexota;c__;o__;f__;g__;s__
GCA_002436525.1	overclassified	Family	1	d__Bacteria;p__Spirochaetota;c__Spirochaetia;o__Sphaerochaetales;f__Sphaerochaetaceae;g__Spiro-01;s__	d__Bacteria;p__Spirochaetota;c__Spirochaetia;o__Sphaerochaetales;f__Sphaerochaetaceae;g__;s__
UBA8518	overclassified	Family	1	d__Bacteria;p__Patescibacteria;c__Paceibacteria_A;o__Moranbacterales;f__UBA2206;g__UBA2282;s__	d__Bacteria;p__Patescibacteria;c__Paceibacteria_A;o__Moranbacterales;f__UBA2206;g__;s__
GCA_002438625.1	overclassified	Order	1	d__Bacteria;p__Firmicutes_A;c__Clostridia;o__4C28d-15;f__UBA4651;g__;s__	d__Bacteria;p__Firmicutes_A;c__Clostridia;o__4C28d-15;f__;g__;s__
GCA_002431745.1	overclassified	Genus	1	d__Bacteria;p__Firmicutes;c__Bacilli;o__Lactobacillales;f__Streptococcaceae;g__Streptococcus;s__Streptococcus suis_N	d__Bacteria;p__Firmicutes;c__Bacilli;o__Lactobacillales;f__Streptococcaceae;g__Streptococcus;s__
GCA_002409215.1	overclassified	Family	1	d__Bacteria;p__Patescibacteria;c__Dojkabacteria;o__SC72;f__SC72;g__UBA12078;s__	d__Bacteria;p__Patescibacteria;c__Dojkabacteria;o__SC72;f__SC72;g__;s__
GCA_002440765.1	overclassified	Domain	1	d__Bacteria;p__Verrucomicrobiota_A;c__;o__;f__;g__;s__	d__Bacteria;p__;c__;o__;f__;g__;s__
GCA_002431975.1	overclassified	Family	1	d__Bacteria;p__Firmicutes_A;c__Clostridia;o__Oscillospirales;f__Ruminococcaceae;g__HUN007;s__	d__Bacteria;p__Firmicutes_A;c__Clostridia;o__Oscillospirales;f__Ruminococcaceae;g__;s__
GCA_002393195.1	overclassified	Order	1	d__Bacteria;p__Bacteroidota;c__Bacteroidia;o__Bacteroidales;f__UBA12481;g__;s__	d__Bacteria;p__Bacteroidota;c__Bacteroidia;o__Bacteroidales;f__;g__;s__
GCA_002441585.1	overclassified	Family	1	d__Bacteria;p__Patescibacteria;c__Saccharimonadia;o__Saccharimonadales;f__UBA4665;g__GCA-2746885;s__	d__Bacteria;p__Patescibacteria;c__Saccharimonadia;o__Saccharimonadales;f__UBA4665;g__;s__
GCA_002293275.1	overclassified	Family	1	d__Bacteria;p__Cyanobacteria;c__Vampirovibrionia;o__Gastranaerophilales;f__Gastranaerophilaceae;g__Gastranaerophilus;s__	d__Bacteria;p__Cyanobacteria;c__Vampirovibrionia;o__Gastranaerophilales;f__Gastranaerophilaceae;g__;s__
GCA_002430405.1	overclassified	Order	1	d__Bacteria;p__Actinobacteriota;c__Actinobacteria;o__Nanopelagicales;f__AcAMD-5;g__;s__	d__Bacteria;p__Actinobacteriota;c__Actinobacteria;o__Nanopelagicales;f__;g__;s__
UBA9089	overclassified	Phylum	1	d__Bacteria;p__UBA9089;c__CG2-30-40-21;o__;f__;g__;s__	d__Bacteria;p__UBA9089;c__;o__;f__;g__;s__
UBA9088	overclassified	Phylum	1	d__Bacteria;p__UBA9089;c__CG2-30-40-21;o__;f__;g__;s__	d__Bacteria;p__UBA9089;c__;o__;f__;g__;s__
GCA_002408865.1	overclassified	Class	1	d__Bacteria;p__Firmicutes_D;c__Proteinivoracia;o__Proteinivoracales;f__;g__;s__	d__Bacteria;p__Firmicutes_D;c__Proteinivoracia;o__;f__;g__;s__
GCA_002309075.1	overclassified	Family	1	d__Bacteria;p__Patescibacteria;c__Saccharimonadia;o__Saccharimonadales;f__Saccharimonadaceae;g__TM7x;s__	d__Bacteria;p__Patescibacteria;c__Saccharimonadia;o__Saccharimonadales;f__Saccharimonadaceae;g__;s__
GCA_002385825.1	overclassified	Family	1	d__Bacteria;p__Firmicutes_A;c__Clostridia;o__Peptostreptococcales;f__Anaerovoracaceae;g__W-Firmicutes-11;s__	d__Bacteria;p__Firmicutes_A;c__Clostridia;o__Peptostreptococcales;f__Anaerovoracaceae;g__;s__
GCA_002317115.1	overclassified	Family	1	d__Bacteria;p__Bacteroidota;c__Bacteroidia;o__Bacteroidales;f__Paludibacteraceae;g__Paludibacter_A;s__	d__Bacteria;p__Bacteroidota;c__Bacteroidia;o__Bacteroidales;f__Paludibacteraceae;g__;s__
UBA8587	overclassified	Family	1	d__Bacteria;p__Planctomycetota;c__UBA1135;o__UBA1135;f__UBA1135;g__GCA-2746235;s__	d__Bacteria;p__Planctomycetota;c__UBA1135;o__UBA1135;f__UBA1135;g__;s__
GCA_002347125.1	overclassified	Family	1	d__Bacteria;p__Planctomycetota;c__Phycisphaerae;o__SG8-4;f__SG8-4;g__SG8-4;s__	d__Bacteria;p__Planctomycetota;c__Phycisphaerae;o__SG8-4;f__SG8-4;g__;s__
GCA_002343385.1	overclassified	Family	1	d__Bacteria;p__Patescibacteria;c__Saccharimonadia;o__Saccharimonadales;f__Saccharimonadaceae;g__RAAC3-TM7-1;s__	d__Bacteria;p__Patescibacteria;c__Saccharimonadia;o__Saccharimonadales;f__Saccharimonadaceae;g__;s__
GCA_002338605.1	overclassified	Family	1	d__Bacteria;p__Proteobacteria;c__Gammaproteobacteria;o__Woeseiales;f__Woeseiaceae;g__GCA-2685275;s__	d__Bacteria;p__Proteobacteria;c__Gammaproteobacteria;o__Woeseiales;f__Woeseiaceae;g__;s__
UBA8195	overclassified	Family	1	d__Bacteria;p__Chloroflexota;c__Anaerolineae;o__Anaerolineales;f__Anaerolineaceae;g__T78;s__	d__Bacteria;p__Chloroflexota;c__Anaerolineae;o__Anaerolineales;f__Anaerolineaceae;g__;s__
GCA_002431905.1	overclassified	Order	1	d__Bacteria;p__Firmicutes_A;c__Clostridia;o__4C28d-15;f__UBA4651;g__;s__	d__Bacteria;p__Firmicutes_A;c__Clostridia;o__4C28d-15;f__;g__;s__
GCA_002315285.1	overclassified	Family	1	d__Bacteria;p__Bacteroidota;c__Bacteroidia;o__Bacteroidales;f__Bacteroidaceae;g__Phocaeicola;s__	d__Bacteria;p__Bacteroidota;c__Bacteroidia;o__Bacteroidales;f__Bacteroidaceae;g__;s__
UBA10799	overclassified	Order	1	d__Bacteria;p__Actinobacteriota;c__Actinobacteria;o__Nanopelagicales;f__AcAMD-5;g__;s__	d__Bacteria;p__Actinobacteriota;c__Actinobacteria;o__Nanopelagicales;f__;g__;s__
UBA12247	overclassified	Class	1	d__Bacteria;p__Verrucomicrobiota;c__Lentisphaeria;o__Lentisphaerales;f__;g__;s__	d__Bacteria;p__Verrucomicrobiota;c__Lentisphaeria;o__;f__;g__;s__
GCA_002393165.1	overclassified	Family	1	d__Bacteria;p__Patescibacteria;c__Saccharimonadia;o__Saccharimonadales;f__Saccharimonadaceae;g__TM7x;s__	d__Bacteria;p__Patescibacteria;c__Saccharimonadia;o__Saccharimonadales;f__Saccharimonadaceae;g__;s__
GCA_002430735.1	overclassified	Family	1	d__Bacteria;p__Patescibacteria;c__Microgenomatia;o__GWA2-44-7;f__UBA8517;g__01-FULL-44-24b;s__	d__Bacteria;p__Patescibacteria;c__Microgenomatia;o__GWA2-44-7;f__UBA8517;g__;s__
UBA8254	overclassified	Family	1	d__Bacteria;p__Proteobacteria;c__Gammaproteobacteria;o__Thiomicrospirales;f__Thioglobaceae;g__SUP05;s__	d__Bacteria;p__Proteobacteria;c__Gammaproteobacteria;o__Thiomicrospirales;f__Thioglobaceae;g__;s__
UBA8252	overclassified	Family	1	d__Bacteria;p__Proteobacteria;c__Gammaproteobacteria;o__Thiomicrospirales;f__Thioglobaceae;g__SUP05;s__	d__Bacteria;p__Proteobacteria;c__Gammaproteobacteria;o__Thiomicrospirales;f__Thioglobaceae;g__;s__
GCA_002335495.1	overclassified	Family	1	d__Bacteria;p__Patescibacteria;c__Dojkabacteria;o__SC72;f__SC72;g__GWF2-39-15;s__	d__Bacteria;p__Patescibacteria;c__Dojkabacteria;o__SC72;f__SC72;g__;s__
GCA_002386945.1	overclassified	Class	1	d__Bacteria;p__Proteobacteria;c__Gammaproteobacteria;o__Thiotrichales;f__;g__;s__	d__Bacteria;p__Proteobacteria;c__Gammaproteobacteria;o__;f__;g__;s__
GCA_002413005.1	overclassified	Order	1	d__Bacteria;p__Proteobacteria;c__Alphaproteobacteria;o__Rhizobiales;f__Phreatobacteraceae;g__;s__	d__Bacteria;p__Proteobacteria;c__Alphaproteobacteria;o__Rhizobiales;f__;g__;s__
GCA_002395565.1	overclassified	Family	1	d__Bacteria;p__Bacteroidota;c__Bacteroidia;o__Bacteroidales;f__Paludibacteraceae;g__Paludibacter_A;s__	d__Bacteria;p__Bacteroidota;c__Bacteroidia;o__Bacteroidales;f__Paludibacteraceae;g__;s__
GCA_002383665.1	overclassified	Family	1	d__Bacteria;p__Chloroflexota;c__Dehalococcoidia;o__GIF9;f__UBA5629;g__UBA1162;s__	d__Bacteria;p__Chloroflexota;c__Dehalococcoidia;o__GIF9;f__UBA5629;g__;s__
GCA_002494085.1	overclassified	Genus	1	d__Bacteria;p__Firmicutes;c__Bacilli;o__Lactobacillales;f__Streptococcaceae;g__Streptococcus;s__Streptococcus suis_N	d__Bacteria;p__Firmicutes;c__Bacilli;o__Lactobacillales;f__Streptococcaceae;g__Streptococcus;s__
GCA_002384165.1	overclassified	Family	1	d__Bacteria;p__Proteobacteria;c__Alphaproteobacteria;o__Rhodobacterales;f__Rhodobacteraceae;g__Pseudorhodobacter_B;s__	d__Bacteria;p__Proteobacteria;c__Alphaproteobacteria;o__Rhodobacterales;f__Rhodobacteraceae;g__;s__
GCA_002329665.1	overclassified	Order	1	d__Bacteria;p__Firmicutes_A;c__Clostridia;o__Christensenellales;f__QAND01;g__;s__	d__Bacteria;p__Firmicutes_A;c__Clostridia;o__Christensenellales;f__;g__;s__
GCA_002440045.1	overclassified	Family	1	d__Bacteria;p__Firmicutes_A;c__Clostridia;o__Oscillospirales;f__Acutalibacteraceae;g__DTU089;s__	d__Bacteria;p__Firmicutes_A;c__Clostridia;o__Oscillospirales;f__Acutalibacteraceae;g__;s__
GCA_002403115.1	overclassified	Order	1	d__Bacteria;p__Edwardsbacteria;c__AC1;o__AC1;f__EtOH8;g__;s__	d__Bacteria;p__Edwardsbacteria;c__AC1;o__AC1;f__;g__;s__
GCA_002375895.1	overclassified	Phylum	1	d__Bacteria;p__Firmicutes_E;c__DTU015;o__;f__;g__;s__	d__Bacteria;p__Firmicutes_E;c__;o__;f__;g__;s__
GCA_002317575.1	overclassified	Family	1	d__Bacteria;p__Verrucomicrobiota;c__Kiritimatiellae;o__RFP12;f__UBA1067;g__RUG572;s__	d__Bacteria;p__Verrucomicrobiota;c__Kiritimatiellae;o__RFP12;f__UBA1067;g__;s__
GCA_002365295.1	overclassified	Family	1	d__Bacteria;p__Proteobacteria;c__Gammaproteobacteria;o__Thiomicrospirales;f__Thioglobaceae;g__SUP05;s__	d__Bacteria;p__Proteobacteria;c__Gammaproteobacteria;o__Thiomicrospirales;f__Thioglobaceae;g__;s__
GCA_002382605.1	overclassified	Family	1	d__Bacteria;p__Synergistota;c__Synergistia;o__Synergistales;f__Thermovirgaceae;g__58-81;s__	d__Bacteria;p__Synergistota;c__Synergistia;o__Synergistales;f__Thermovirgaceae;g__;s__
GCA_002405955.1	overclassified	Family	1	d__Bacteria;p__Spirochaetota;c__Spirochaetia;o__Sphaerochaetales;f__Sphaerochaetaceae;g__Spiro-01;s__	d__Bacteria;p__Spirochaetota;c__Spirochaetia;o__Sphaerochaetales;f__Sphaerochaetaceae;g__;s__
GCA_002428055.1	overclassified	Order	1	d__Bacteria;p__Campylobacterota;c__Campylobacteria;o__Campylobacterales;f__SZUA-545;g__;s__	d__Bacteria;p__Campylobacterota;c__Campylobacteria;o__Campylobacterales;f__;g__;s__
GCA_002410785.1	overclassified	Class	1	d__Bacteria;p__Firmicutes_D;c__Proteinivoracia;o__Proteinivoracales;f__;g__;s__	d__Bacteria;p__Firmicutes_D;c__Proteinivoracia;o__;f__;g__;s__
GCA_002423425.1	overclassified	Family	1	d__Bacteria;p__Firmicutes_B;c__Desulfitobacteriia;o__Desulfitobacteriales;f__Syntrophobotulaceae;g__Dehalobacter;s__	d__Bacteria;p__Firmicutes_B;c__Desulfitobacteriia;o__Desulfitobacteriales;f__Syntrophobotulaceae;g__;s__
UBA9961	overclassified	Family	1	d__Bacteria;p__Patescibacteria;c__ABY1;o__SG8-24;f__UBA9934;g__UM-FILTER-41-21;s__	d__Bacteria;p__Patescibacteria;c__ABY1;o__SG8-24;f__UBA9934;g__;s__
GCA_002399885.1	overclassified	Family	1	d__Bacteria;p__Bacteroidota;c__Bacteroidia;o__Bacteroidales;f__Dysgonomonadaceae;g__Proteiniphilum;s__	d__Bacteria;p__Bacteroidota;c__Bacteroidia;o__Bacteroidales;f__Dysgonomonadaceae;g__;s__
GCA_002476525.1	overclassified	Family	1	d__Bacteria;p__Spirochaetota;c__Spirochaetia;o__Sphaerochaetales;f__Sphaerochaetaceae;g__Spiro-01;s__	d__Bacteria;p__Spirochaetota;c__Spirochaetia;o__Sphaerochaetales;f__Sphaerochaetaceae;g__;s__
GCA_002452215.1	overclassified	Family	1	d__Bacteria;p__Spirochaetota;c__Spirochaetia;o__Sphaerochaetales;f__Sphaerochaetaceae;g__Spiro-01;s__	d__Bacteria;p__Spirochaetota;c__Spirochaetia;o__Sphaerochaetales;f__Sphaerochaetaceae;g__;s__
UBA9414	overclassified	Family	1	d__Bacteria;p__Firmicutes_A;c__Clostridia;o__Lachnospirales;f__Lachnospiraceae;g__An181;s__	d__Bacteria;p__Firmicutes_A;c__Clostridia;o__Lachnospirales;f__Lachnospiraceae;g__;s__
GCA_002311925.1	overclassified	Family	1	d__Bacteria;p__Planctomycetota;c__UBA1135;o__UBA1135;f__UBA1135;g__GCA-2746235;s__	d__Bacteria;p__Planctomycetota;c__UBA1135;o__UBA1135;f__UBA1135;g__;s__
GCA_002398515.1	overclassified	Family	1	d__Bacteria;p__Firmicutes_G;c__SHA-98;o__UBA4971;f__UBA4971;g__UBA2557;s__	d__Bacteria;p__Firmicutes_G;c__SHA-98;o__UBA4971;f__UBA4971;g__;s__
UBA11351	overclassified	Family	1	d__Bacteria;p__Proteobacteria;c__Gammaproteobacteria;o__Burkholderiales;f__Sulfuriferulaceae;g__Sulfuriferula;s__	d__Bacteria;p__Proteobacteria;c__Gammaproteobacteria;o__Burkholderiales;f__Sulfuriferulaceae;g__;s__
GCA_002328605.1	overclassified	Family	1	d__Bacteria;p__Synergistota;c__Synergistia;o__Synergistales;f__Thermovirgaceae;g__58-81;s__	d__Bacteria;p__Synergistota;c__Synergistia;o__Synergistales;f__Thermovirgaceae;g__;s__
GCA_002313875.1	overclassified	Family	1	d__Bacteria;p__Firmicutes_A;c__Clostridia;o__4C28d-15;f__CAG-727;g__UBA10281;s__	d__Bacteria;p__Firmicutes_A;c__Clostridia;o__4C28d-15;f__CAG-727;g__;s__
GCA_002428325.1	overclassified	Domain	1	d__Bacteria;p__Sumerlaeota;c__;o__;f__;g__;s__	d__Bacteria;p__;c__;o__;f__;g__;s__
GCA_002417685.1	overclassified	Family	1	d__Bacteria;p__Chloroflexota;c__Anaerolineae;o__Anaerolineales;f__Anaerolineaceae;g__T78;s__	d__Bacteria;p__Chloroflexota;c__Anaerolineae;o__Anaerolineales;f__Anaerolineaceae;g__;s__
UBA11517	overclassified	Order	1	d__Bacteria;p__Firmicutes_A;c__Clostridia;o__4C28d-15;f__UBA4651;g__;s__	d__Bacteria;p__Firmicutes_A;c__Clostridia;o__4C28d-15;f__;g__;s__
GCA_002434005.1	overclassified	Family	1	d__Bacteria;p__Patescibacteria;c__Saccharimonadia;o__Saccharimonadales;f__Saccharimonadaceae;g__RAAC3-TM7-1;s__	d__Bacteria;p__Patescibacteria;c__Saccharimonadia;o__Saccharimonadales;f__Saccharimonadaceae;g__;s__
GCA_002419005.1	overclassified	Class	1	d__Bacteria;p__Firmicutes_B;c__Dehalobacteriia;o__Dehalobacteriales;f__;g__;s__	d__Bacteria;p__Firmicutes_B;c__Dehalobacteriia;o__;f__;g__;s__
GCA_002376885.1	overclassified	Order	1	d__Bacteria;p__Patescibacteria;c__Paceibacteria;o__UBA9983_A;f__UBA12445;g__;s__	d__Bacteria;p__Patescibacteria;c__Paceibacteria;o__UBA9983_A;f__;g__;s__
GCA_002483665.1	overclassified	Family	1	d__Bacteria;p__Bacteroidota;c__Bacteroidia;o__Bacteroidales;f__Marinilabiliaceae;g__Geofilum;s__	d__Bacteria;p__Bacteroidota;c__Bacteroidia;o__Bacteroidales;f__Marinilabiliaceae;g__;s__
GCA_002422545.1	overclassified	Order	1	d__Bacteria;p__Firmicutes_A;c__Clostridia;o__Tissierellales;f__Dethiosulfatibacteraceae;g__;s__	d__Bacteria;p__Firmicutes_A;c__Clostridia;o__Tissierellales;f__;g__;s__
GCA_002478125.1	overclassified	Family	1	d__Bacteria;p__Spirochaetota;c__Spirochaetia;o__Sphaerochaetales;f__Sphaerochaetaceae;g__Spiro-01;s__	d__Bacteria;p__Spirochaetota;c__Spirochaetia;o__Sphaerochaetales;f__Sphaerochaetaceae;g__;s__
GCA_002389265.1	overclassified	Family	1	d__Bacteria;p__Proteobacteria;c__Gammaproteobacteria;o__Pseudomonadales;f__HTCC2089;g__GCA-2725285;s__	d__Bacteria;p__Proteobacteria;c__Gammaproteobacteria;o__Pseudomonadales;f__HTCC2089;g__;s__
GCA_002336125.1	overclassified	Family	1	d__Bacteria;p__Bacteroidota;c__Bacteroidia;o__Cytophagales;f__Cyclobacteriaceae;g__GCA-2729235;s__	d__Bacteria;p__Bacteroidota;c__Bacteroidia;o__Cytophagales;f__Cyclobacteriaceae;g__;s__
UBA11550	overclassified	Family	1	d__Bacteria;p__Firmicutes_A;c__Clostridia;o__4C28d-15;f__CAG-727;g__UBA10281;s__	d__Bacteria;p__Firmicutes_A;c__Clostridia;o__4C28d-15;f__CAG-727;g__;s__
GCA_002381825.1	overclassified	Class	1	d__Bacteria;p__Firmicutes_B;c__Dehalobacteriia;o__Dehalobacteriales;f__;g__;s__	d__Bacteria;p__Firmicutes_B;c__Dehalobacteriia;o__;f__;g__;s__
GCA_002423285.1	overclassified	Family	1	d__Bacteria;p__Proteobacteria;c__Alphaproteobacteria;o__Micavibrionales;f__Micavibrionaceae;g__Micavibrio;s__	d__Bacteria;p__Proteobacteria;c__Alphaproteobacteria;o__Micavibrionales;f__Micavibrionaceae;g__;s__
UBA8677	overclassified	Family	1	d__Bacteria;p__Proteobacteria;c__Gammaproteobacteria;o__Thiomicrospirales;f__Thioglobaceae;g__SUP05;s__	d__Bacteria;p__Proteobacteria;c__Gammaproteobacteria;o__Thiomicrospirales;f__Thioglobaceae;g__;s__
UBA8678	overclassified	Family	1	d__Bacteria;p__Proteobacteria;c__Gammaproteobacteria;o__Thiomicrospirales;f__Thioglobaceae;g__SUP05;s__	d__Bacteria;p__Proteobacteria;c__Gammaproteobacteria;o__Thiomicrospirales;f__Thioglobaceae;g__;s__
UBA8801	overclassified	Family	1	d__Bacteria;p__Proteobacteria;c__Gammaproteobacteria;o__Xanthomonadales;f__Xanthomonadaceae;g__Stenotrophomonas_A;s__	d__Bacteria;p__Proteobacteria;c__Gammaproteobacteria;o__Xanthomonadales;f__Xanthomonadaceae;g__;s__
GCA_002431145.1	overclassified	Family	1	d__Bacteria;p__Spirochaetota;c__Spirochaetia;o__Sphaerochaetales;f__Sphaerochaetaceae;g__Spiro-01;s__	d__Bacteria;p__Spirochaetota;c__Spirochaetia;o__Sphaerochaetales;f__Sphaerochaetaceae;g__;s__
GCA_002294105.1	overclassified	Genus	1	d__Bacteria;p__Bacteroidota;c__Bacteroidia;o__Flavobacteriales;f__Weeksellaceae;g__Chryseobacterium_B;s__Chryseobacterium_B hominis	d__Bacteria;p__Bacteroidota;c__Bacteroidia;o__Flavobacteriales;f__Weeksellaceae;g__Chryseobacterium_B;s__
GCA_002388645.1	overclassified	Family	1	d__Bacteria;p__Bacteroidota;c__Bacteroidia;o__Flavobacteriales;f__koll-22;g__UBA1494;s__	d__Bacteria;p__Bacteroidota;c__Bacteroidia;o__Flavobacteriales;f__koll-22;g__;s__
GCA_002378445.1	overclassified	Genus	1	d__Bacteria;p__Proteobacteria;c__Gammaproteobacteria;o__Burkholderiales;f__Burkholderiaceae;g__Diaphorobacter;s__Diaphorobacter nitroreducens	d__Bacteria;p__Proteobacteria;c__Gammaproteobacteria;o__Burkholderiales;f__Burkholderiaceae;g__Diaphorobacter;s__
GCA_002436485.1	overclassified	Family	1	d__Bacteria;p__Proteobacteria;c__Gammaproteobacteria;o__Thiohalomonadales;f__UBA6429;g__SZUA-24;s__	d__Bacteria;p__Proteobacteria;c__Gammaproteobacteria;o__Thiohalomonadales;f__UBA6429;g__;s__
GCA_002297765.1	overclassified	Genus	1	d__Bacteria;p__Proteobacteria;c__Gammaproteobacteria;o__Pseudomonadales;f__Saccharospirillaceae;g__Oleibacter;s__Oleibacter marinus	d__Bacteria;p__Proteobacteria;c__Gammaproteobacteria;o__Pseudomonadales;f__Saccharospirillaceae;g__Oleibacter;s__
GCA_002408565.1	overclassified	Order	1	d__Bacteria;p__Patescibacteria;c__Paceibacteria;o__UBA9983_A;f__UBA1006;g__;s__	d__Bacteria;p__Patescibacteria;c__Paceibacteria;o__UBA9983_A;f__;g__;s__
GCA_002430685.1	overclassified	Family	1	d__Bacteria;p__Patescibacteria;c__Saccharimonadia;o__Saccharimonadales;f__Saccharimonadaceae;g__RAAC3-TM7-1;s__	d__Bacteria;p__Patescibacteria;c__Saccharimonadia;o__Saccharimonadales;f__Saccharimonadaceae;g__;s__
GCA_002471275.1	overclassified	Family	1	d__Bacteria;p__Bacteroidota;c__Bacteroidia;o__Cytophagales;f__Cyclobacteriaceae;g__GCA-2729235;s__	d__Bacteria;p__Bacteroidota;c__Bacteroidia;o__Cytophagales;f__Cyclobacteriaceae;g__;s__
GCA_002440235.1	overclassified	Family	1	d__Bacteria;p__Proteobacteria;c__Alphaproteobacteria;o__RF32;f__CAG-977;g__CAG-977;s__	d__Bacteria;p__Proteobacteria;c__Alphaproteobacteria;o__RF32;f__CAG-977;g__;s__
GCA_002325765.1	overclassified	Domain	4	d__Bacteria;p__Firmicutes;c__Bacilli;o__Mycoplasmatales;f__AB1-6;g__;s__	d__Bacteria;p__;c__;o__;f__;g__;s__
UBA9567	overclassified	Family	1	d__Bacteria;p__Patescibacteria;c__Gracilibacteria;o__Absconditabacterales;f__X112;g__UM-FILTER-40-9;s__	d__Bacteria;p__Patescibacteria;c__Gracilibacteria;o__Absconditabacterales;f__X112;g__;s__
GCA_002347815.1	overclassified	Order	1	d__Bacteria;p__DesulfobacterotaXXXD;c__Syntrophia;o__Syntrophales;f__PHBD01;g__;s__	d__Bacteria;p__Desulfobacterota;c__Syntrophia;o__Syntrophales;f__;g__;s__
GCA_002402855.1	overclassified	Family	1	d__Bacteria;p__Synergistota;c__Synergistia;o__Synergistales;f__Thermovirgaceae;g__58-81;s__	d__Bacteria;p__Synergistota;c__Synergistia;o__Synergistales;f__Thermovirgaceae;g__;s__
GCA_002311855.1	overclassified	Family	1	d__Bacteria;p__Dadabacteria;c__UBA1144;o__UBA1144;f__UBA1144;g__NP136;s__	d__Bacteria;p__Dadabacteria;c__UBA1144;o__UBA1144;f__UBA1144;g__;s__
UBA8380	overclassified	Family	1	d__Bacteria;p__Proteobacteria;c__Gammaproteobacteria;o__Thiomicrospirales;f__Thioglobaceae;g__SUP05;s__	d__Bacteria;p__Proteobacteria;c__Gammaproteobacteria;o__Thiomicrospirales;f__Thioglobaceae;g__;s__
UBA8379	overclassified	Family	1	d__Bacteria;p__Proteobacteria;c__Gammaproteobacteria;o__Thiomicrospirales;f__Thioglobaceae;g__SUP05;s__	d__Bacteria;p__Proteobacteria;c__Gammaproteobacteria;o__Thiomicrospirales;f__Thioglobaceae;g__;s__
UBA8378	overclassified	Family	1	d__Bacteria;p__Proteobacteria;c__Gammaproteobacteria;o__Thiomicrospirales;f__Thioglobaceae;g__SUP05;s__	d__Bacteria;p__Proteobacteria;c__Gammaproteobacteria;o__Thiomicrospirales;f__Thioglobaceae;g__;s__
UBA8377	overclassified	Family	1	d__Bacteria;p__Proteobacteria;c__Gammaproteobacteria;o__Thiomicrospirales;f__Thioglobaceae;g__SUP05;s__	d__Bacteria;p__Proteobacteria;c__Gammaproteobacteria;o__Thiomicrospirales;f__Thioglobaceae;g__;s__
GCA_002398265.1	overclassified	Class	1	d__Bacteria;p__Firmicutes_D;c__Proteinivoracia;o__Proteinivoracales;f__;g__;s__	d__Bacteria;p__Firmicutes_D;c__Proteinivoracia;o__;f__;g__;s__
GCA_002331045.1	overclassified	Family	1	d__Bacteria;p__Patescibacteria;c__Saccharimonadia;o__Saccharimonadales;f__Saccharimonadaceae;g__RAAC3-TM7-1;s__	d__Bacteria;p__Patescibacteria;c__Saccharimonadia;o__Saccharimonadales;f__Saccharimonadaceae;g__;s__
GCA_002331025.1	overclassified	Order	1	d__Bacteria;p__Firmicutes_A;c__Clostridia;o__Tissierellales;f__Dethiosulfatibacteraceae;g__;s__	d__Bacteria;p__Firmicutes_A;c__Clostridia;o__Tissierellales;f__;g__;s__
GCA_002403435.1	overclassified	Order	1	d__Bacteria;p__Proteobacteria;c__Alphaproteobacteria;o__Rhizobiales;f__Phreatobacteraceae;g__;s__	d__Bacteria;p__Proteobacteria;c__Alphaproteobacteria;o__Rhizobiales;f__;g__;s__
GCA_002426645.1	overclassified	Phylum	1	d__Bacteria;p__Firmicutes_G;c__DTU014;o__;f__;g__;s__	d__Bacteria;p__Firmicutes_G;c__;o__;f__;g__;s__
GCA_002293425.1	overclassified	Family	1	d__Bacteria;p__Bacteroidota;c__Bacteroidia;o__Bacteroidales;f__Rikenellaceae;g__Tidjanibacter;s__	d__Bacteria;p__Bacteroidota;c__Bacteroidia;o__Bacteroidales;f__Rikenellaceae;g__;s__
UBA11872	overclassified	Domain	2	d__Bacteria;p__Chloroflexota;c__UBA5177;o__;f__;g__;s__	d__Bacteria;p__;c__;o__;f__;g__;s__
GCA_002500105.1	overclassified	Family	1	d__Bacteria;p__Firmicutes_A;c__Clostridia;o__4C28d-15;f__CAG-727;g__UBA10281;s__	d__Bacteria;p__Firmicutes_A;c__Clostridia;o__4C28d-15;f__CAG-727;g__;s__
GCA_002409245.1	overclassified	Order	1	d__Bacteria;p__Patescibacteria;c__Paceibacteria;o__UBA9983_A;f__UBA1006;g__;s__	d__Bacteria;p__Patescibacteria;c__Paceibacteria;o__UBA9983_A;f__;g__;s__
UBA9296	overclassified	Family	1	d__Bacteria;p__Patescibacteria;c__Dojkabacteria;o__SC72;f__SC72;g__UBA12078;s__	d__Bacteria;p__Patescibacteria;c__Dojkabacteria;o__SC72;f__SC72;g__;s__
UBA9294	overclassified	Class	1	d__Bacteria;p__Bipolaricaulota;c__Bipolaricaulia;o__Bipolaricaulales;f__;g__;s__	d__Bacteria;p__Bipolaricaulota;c__Bipolaricaulia;o__;f__;g__;s__
GCA_002402885.1	overclassified	Family	1	d__Bacteria;p__Patescibacteria;c__Paceibacteria;o__Paceibacterales;f__UBA5633;g__GCA-002790695;s__	d__Bacteria;p__Patescibacteria;c__Paceibacteria;o__Paceibacterales;f__UBA5633;g__;s__
UBA12046	overclassified	Family	1	d__Bacteria;p__Patescibacteria;c__ABY1;o__SG8-24;f__UBA9934;g__UM-FILTER-41-21;s__	d__Bacteria;p__Patescibacteria;c__ABY1;o__SG8-24;f__UBA9934;g__;s__
GCA_002382485.1	overclassified	Family	1	d__Bacteria;p__Proteobacteria;c__Alphaproteobacteria;o__Rhodobacterales;f__Rhodobacteraceae;g__Pseudorhodobacter_B;s__	d__Bacteria;p__Proteobacteria;c__Alphaproteobacteria;o__Rhodobacterales;f__Rhodobacteraceae;g__;s__
GCA_002324035.1	overclassified	Genus	1	d__Bacteria;p__Proteobacteria;c__Gammaproteobacteria;o__Pseudomonadales;f__Saccharospirillaceae;g__Oleibacter;s__Oleibacter marinus	d__Bacteria;p__Proteobacteria;c__Gammaproteobacteria;o__Pseudomonadales;f__Saccharospirillaceae;g__Oleibacter;s__
GCA_002404935.1	overclassified	Family	1	d__Bacteria;p__Firmicutes_A;c__Clostridia;o__4C28d-15;f__CAG-727;g__UBA10281;s__	d__Bacteria;p__Firmicutes_A;c__Clostridia;o__4C28d-15;f__CAG-727;g__;s__
GCA_002431715.1	overclassified	Phylum	2	d__Bacteria;p__Armatimonadota;c__BOG-944;o__BOG-944;f__;g__;s__	d__Bacteria;p__Armatimonadota;c__;o__;f__;g__;s__
GCA_002349735.1	overclassified	Family	1	d__Bacteria;p__Firmicutes_A;c__Clostridia;o__4C28d-15;f__DTU072;g__DTU072;s__	d__Bacteria;p__Firmicutes_A;c__Clostridia;o__4C28d-15;f__DTU072;g__;s__
GCA_002398485.1	overclassified	Class	1	d__Bacteria;p__Firmicutes_B;c__Dehalobacteriia;o__Dehalobacteriales;f__;g__;s__	d__Bacteria;p__Firmicutes_B;c__Dehalobacteriia;o__;f__;g__;s__
GCA_002429045.1	overclassified	Family	1	d__Bacteria;p__Planctomycetota;c__Phycisphaerae;o__Phycisphaerales;f__SM1A02;g__UBA1924;s__	d__Bacteria;p__Planctomycetota;c__Phycisphaerae;o__Phycisphaerales;f__SM1A02;g__;s__
GCA_002452695.1	overclassified	Family	1	d__Bacteria;p__Chloroflexota;c__Dehalococcoidia;o__GIF9;f__UBA5629;g__UBA1162;s__	d__Bacteria;p__Chloroflexota;c__Dehalococcoidia;o__GIF9;f__UBA5629;g__;s__
UBA10975	overclassified	Family	1	d__Bacteria;p__Proteobacteria;c__Gammaproteobacteria;o__Thiomicrospirales;f__Thioglobaceae;g__SUP05;s__	d__Bacteria;p__Proteobacteria;c__Gammaproteobacteria;o__Thiomicrospirales;f__Thioglobaceae;g__;s__
GCA_002406115.1	overclassified	Order	1	d__Bacteria;p__Firmicutes_A;c__Clostridia;o__4C28d-15;f__UBA4651;g__;s__	d__Bacteria;p__Firmicutes_A;c__Clostridia;o__4C28d-15;f__;g__;s__
GCA_002344365.1	overclassified	Class	1	d__Bacteria;p__Myxococcota;c__UBA2361;o__SZUA-149;f__;g__;s__	d__Bacteria;p__Bdellovibrionota_B;c__UBA2361;o__;f__;g__;s__
GCA_002316925.1	overclassified	Class	1	d__Bacteria;p__Firmicutes_D;c__Proteinivoracia;o__Proteinivoracales;f__;g__;s__	d__Bacteria;p__Firmicutes_D;c__Proteinivoracia;o__;f__;g__;s__
UBA11749	overclassified	Genus	1	d__Bacteria;p__Verrucomicrobiota;c__Verrucomicrobiae;o__Pedosphaerales;f__UBA1100;g__UBA1100;s__UBA1100 sp002710335	d__Bacteria;p__Verrucomicrobiota;c__Verrucomicrobiae;o__Pedosphaerales;f__UBA1100;g__UBA1100;s__
GCA_002321785.1	overclassified	Family	1	d__Bacteria;p__Spirochaetota;c__Spirochaetia;o__Sphaerochaetales;f__Sphaerochaetaceae;g__Spiro-01;s__	d__Bacteria;p__Spirochaetota;c__Spirochaetia;o__Sphaerochaetales;f__Sphaerochaetaceae;g__;s__
GCA_002435785.1	overclassified	Family	1	d__Bacteria;p__Bacteroidota;c__Bacteroidia;o__Chitinophagales;f__Saprospiraceae;g__GCA-2698985;s__	d__Bacteria;p__Bacteroidota;c__Bacteroidia;o__Chitinophagales;f__Saprospiraceae;g__;s__
GCA_002315435.1	overclassified	Family	1	d__Bacteria;p__Bacteroidota;c__Bacteroidia;o__Bacteroidales;f__Bacteroidaceae;g__UBA2918;s__	d__Bacteria;p__Bacteroidota;c__Bacteroidia;o__Bacteroidales;f__Bacteroidaceae;g__;s__
GCA_002338715.1	overclassified	Order	1	d__Bacteria;p__Planctomycetota;c__Phycisphaerae;o__UBA1845;f__UTPLA1;g__;s__	d__Bacteria;p__Planctomycetota;c__Phycisphaerae;o__UBA1845;f__;g__;s__
GCA_002455275.1	overclassified	Family	1	d__Bacteria;p__Patescibacteria;c__Saccharimonadia;o__Saccharimonadales;f__Saccharimonadaceae;g__RAAC3-TM7-1;s__	d__Bacteria;p__Patescibacteria;c__Saccharimonadia;o__Saccharimonadales;f__Saccharimonadaceae;g__;s__
GCA_002332905.1	overclassified	Order	1	d__Bacteria;p__Firmicutes_A;c__Clostridia;o__Tissierellales;f__Dethiosulfatibacteraceae;g__;s__	d__Bacteria;p__Firmicutes_A;c__Clostridia;o__Tissierellales;f__;g__;s__
GCA_002430045.1	overclassified	Family	1	d__Bacteria;p__Proteobacteria;c__Gammaproteobacteria;o__Thiomicrospirales;f__Thioglobaceae;g__SUP05;s__	d__Bacteria;p__Proteobacteria;c__Gammaproteobacteria;o__Thiomicrospirales;f__Thioglobaceae;g__;s__
GCA_002348615.1	overclassified	Family	1	d__Bacteria;p__Patescibacteria;c__Saccharimonadia;o__Saccharimonadales;f__Saccharimonadaceae;g__RAAC3-TM7-1;s__	d__Bacteria;p__Patescibacteria;c__Saccharimonadia;o__Saccharimonadales;f__Saccharimonadaceae;g__;s__
GCA_002436865.1	overclassified	Family	1	d__Bacteria;p__Spirochaetota;c__Spirochaetia;o__Sphaerochaetales;f__Sphaerochaetaceae;g__Spiro-01;s__	d__Bacteria;p__Spirochaetota;c__Spirochaetia;o__Sphaerochaetales;f__Sphaerochaetaceae;g__;s__
GCA_002402325.1	overclassified	Phylum	1	d__Bacteria;p__Acidobacteriota;c__HRBIN11;o__;f__;g__;s__	d__Bacteria;p__Acidobacteriota;c__;o__;f__;g__;s__
UBA12103	overclassified	Family	1	d__Bacteria;p__Patescibacteria;c__Microgenomatia;o__Shapirobacterales;f__UBA12405;g__SZUA-533;s__	d__Bacteria;p__Patescibacteria;c__Microgenomatia;o__Shapirobacterales;f__UBA12405;g__;s__
UBA11335	overclassified	Family	1	d__Bacteria;p__Proteobacteria;c__Gammaproteobacteria;o__Thiomicrospirales;f__Thioglobaceae;g__SUP05;s__	d__Bacteria;p__Proteobacteria;c__Gammaproteobacteria;o__Thiomicrospirales;f__Thioglobaceae;g__;s__
GCA_002306095.1	overclassified	Family	1	d__Bacteria;p__Patescibacteria;c__Paceibacteria;o__Paceibacterales;f__UBA5633;g__GCA-002790695;s__	d__Bacteria;p__Patescibacteria;c__Paceibacteria;o__Paceibacterales;f__UBA5633;g__;s__
UBA10916	overclassified	Family	1	d__Bacteria;p__Proteobacteria;c__Gammaproteobacteria;o__Thiomicrospirales;f__Thioglobaceae;g__SUP05;s__	d__Bacteria;p__Proteobacteria;c__Gammaproteobacteria;o__Thiomicrospirales;f__Thioglobaceae;g__;s__
UBA10918	overclassified	Family	1	d__Bacteria;p__Proteobacteria;c__Gammaproteobacteria;o__Thiomicrospirales;f__Thioglobaceae;g__SUP05;s__	d__Bacteria;p__Proteobacteria;c__Gammaproteobacteria;o__Thiomicrospirales;f__Thioglobaceae;g__;s__
GCA_002440965.1	overclassified	Family	1	d__Bacteria;p__Omnitrophota;c__koll11;o__GIF10;f__UBA6249;g__GCA-002774445;s__	d__Bacteria;p__Omnitrophota;c__koll11;o__GIF10;f__UBA6249;g__;s__
GCA_002372375.1	overclassified	Family	1	d__Bacteria;p__Firmicutes_A;c__Clostridia;o__Oscillospirales;f__Acutalibacteraceae;g__CAG-557;s__	d__Bacteria;p__Firmicutes_A;c__Clostridia;o__Oscillospirales;f__Acutalibacteraceae;g__;s__
UBA12107	overclassified	Family	1	d__Bacteria;p__Patescibacteria;c__ABY1;o__SG8-24;f__UBA9934;g__UM-FILTER-41-21;s__	d__Bacteria;p__Patescibacteria;c__ABY1;o__SG8-24;f__UBA9934;g__;s__
GCA_002409445.1	overclassified	Phylum	1	d__Bacteria;p__Armatimonadota;c__UBA5377;o__;f__;g__;s__	d__Bacteria;p__Armatimonadota;c__;o__;f__;g__;s__
UBA10125	overclassified	Family	1	d__Bacteria;p__Patescibacteria;c__ABY1;o__SG8-24;f__UBA9934;g__UM-FILTER-41-21;s__	d__Bacteria;p__Patescibacteria;c__ABY1;o__SG8-24;f__UBA9934;g__;s__
GCA_002491565.1	overclassified	Family	1	d__Bacteria;p__Firmicutes_A;c__Clostridia;o__Lachnospirales;f__Lachnospiraceae;g__GCA-900066135;s__	d__Bacteria;p__Firmicutes_A;c__Clostridia;o__Lachnospirales;f__Lachnospiraceae;g__;s__
GCA_002409745.1	overclassified	Family	1	d__Bacteria;p__Bacteroidota;c__Bacteroidia;o__Bacteroidales;f__Dysgonomonadaceae;g__Proteiniphilum;s__	d__Bacteria;p__Bacteroidota;c__Bacteroidia;o__Bacteroidales;f__Dysgonomonadaceae;g__;s__
GCA_002402275.1	overclassified	Family	1	d__Bacteria;p__Chloroflexota;c__Anaerolineae;o__Anaerolineales;f__UBA4823;g__NAK19;s__	d__Bacteria;p__Chloroflexota;c__Anaerolineae;o__Anaerolineales;f__UBA4823;g__;s__
UBA8386	overclassified	Order	1	d__Bacteria;p__Firmicutes_A;c__Clostridia;o__Tissierellales;f__Dethiosulfatibacteraceae;g__;s__	d__Bacteria;p__Firmicutes_A;c__Clostridia;o__Tissierellales;f__;g__;s__
GCA_002311315.1	overclassified	Order	1	d__Bacteria;p__Proteobacteria;c__Gammaproteobacteria;o__Methylococcales;f__Methylomonadaceae;g__;s__	d__Bacteria;p__Proteobacteria;c__Gammaproteobacteria;o__Methylococcales;f__;g__;s__
UBA8828	overclassified	Family	1	d__Bacteria;p__Verrucomicrobiota;c__Verrucomicrobiae;o__Opitutales;f__UBA953;g__UBA953;s__	d__Bacteria;p__Verrucomicrobiota;c__Verrucomicrobiae;o__Opitutales;f__UBA953;g__;s__
GCA_002478765.1	overclassified	Family	1	d__Bacteria;p__Bacteroidota;c__Bacteroidia;o__Flavobacteriales;f__UBA7430;g__MED-G21;s__	d__Bacteria;p__Bacteroidota;c__Bacteroidia;o__Flavobacteriales;f__UBA7430;g__;s__
GCA_002363125.1	overclassified	Family	1	d__Bacteria;p__Patescibacteria;c__Saccharimonadia;o__Saccharimonadales;f__Saccharimonadaceae;g__TM7x;s__	d__Bacteria;p__Patescibacteria;c__Saccharimonadia;o__Saccharimonadales;f__Saccharimonadaceae;g__;s__
GCA_002479815.1	overclassified	Family	1	d__Bacteria;p__Proteobacteria;c__Gammaproteobacteria;o__Burkholderiales;f__Burkholderiaceae;g__RS62;s__	d__Bacteria;p__Proteobacteria;c__Gammaproteobacteria;o__Burkholderiales;f__Burkholderiaceae;g__;s__
GCA_002491225.1	overclassified	Family	1	d__Bacteria;p__Firmicutes_A;c__Clostridia;o__Oscillospirales;f__Ruminococcaceae;g__Gemmiger_A;s__	d__Bacteria;p__Firmicutes_A;c__Clostridia;o__Oscillospirales;f__Ruminococcaceae;g__;s__
GCA_002409765.1	overclassified	Family	1	d__Bacteria;p__Bacteroidota;c__Bacteroidia;o__Bacteroidales;f__Dysgonomonadaceae;g__Proteiniphilum;s__	d__Bacteria;p__Bacteroidota;c__Bacteroidia;o__Bacteroidales;f__Dysgonomonadaceae;g__;s__
GCA_002501285.1	overclassified	Order	1	d__Bacteria;p__Firmicutes_A;c__Clostridia;o__4C28d-15;f__UBA4651;g__;s__	d__Bacteria;p__Firmicutes_A;c__Clostridia;o__4C28d-15;f__;g__;s__
GCA_002308555.1	overclassified	Domain	1	d__Bacteria;p__Verrucomicrobiota_A;c__;o__;f__;g__;s__	d__Bacteria;p__;c__;o__;f__;g__;s__
UBA7951	overclassified	Family	1	d__Bacteria;p__Proteobacteria;c__Alphaproteobacteria;o__Rhodobacterales;f__Rhodobacteraceae;g__Marinibacterium;s__	d__Bacteria;p__Proteobacteria;c__Alphaproteobacteria;o__Rhodobacterales;f__Rhodobacteraceae;g__;s__
GCA_002391425.1	overclassified	Family	1	d__Bacteria;p__Actinobacteriota;c__Actinobacteria;o__Actinomycetales;f__Microbacteriaceae;g__Pseudoclavibacter_A;s__	d__Bacteria;p__Actinobacteriota;c__Actinobacteria;o__Actinomycetales;f__Microbacteriaceae;g__;s__
UBA7950	overclassified	Class	1	d__Bacteria;p__Bipolaricaulota;c__Bipolaricaulia;o__Bipolaricaulales;f__;g__;s__	d__Bacteria;p__Bipolaricaulota;c__Bipolaricaulia;o__;f__;g__;s__
GCA_002429845.1	overclassified	Order	1	d__Bacteria;p__Firmicutes_C;c__Negativicutes;o__Sporomusales;f__Thermosinaceae;g__;s__	d__Bacteria;p__Firmicutes_C;c__Negativicutes;o__Sporomusales;f__;g__;s__
GCA_002422785.1	overclassified	Class	1	d__Bacteria;p__Proteobacteria;c__Gammaproteobacteria;o__Francisellales;f__;g__;s__	d__Bacteria;p__Proteobacteria;c__Gammaproteobacteria;o__;f__;g__;s__
UBA11330	overclassified	Family	1	d__Bacteria;p__Proteobacteria;c__Gammaproteobacteria;o__Thiomicrospirales;f__Thioglobaceae;g__SUP05;s__	d__Bacteria;p__Proteobacteria;c__Gammaproteobacteria;o__Thiomicrospirales;f__Thioglobaceae;g__;s__
UBA12405	overclassified	Family	1	d__Bacteria;p__Patescibacteria;c__Microgenomatia;o__Shapirobacterales;f__UBA12405;g__SZUA-533;s__	d__Bacteria;p__Patescibacteria;c__Microgenomatia;o__Shapirobacterales;f__UBA12405;g__;s__
GCA_002304945.1	overclassified	Family	1	d__Bacteria;p__Actinobacteriota;c__Actinobacteria;o__Actinomycetales;f__Actinomycetaceae;g__KH17;s__	d__Bacteria;p__Actinobacteriota;c__Actinobacteria;o__Actinomycetales;f__Actinomycetaceae;g__;s__
UBA9928	overclassified	Family	1	d__Bacteria;p__Proteobacteria;c__Gammaproteobacteria;o__Thiomicrospirales;f__Thioglobaceae;g__SUP05;s__	d__Bacteria;p__Proteobacteria;c__Gammaproteobacteria;o__Thiomicrospirales;f__Thioglobaceae;g__;s__
UBA9040	overclassified	Genus	1	d__Bacteria;p__Actinobacteriota;c__Acidimicrobiia;o__Microtrichales;f__TK06;g__UBA9040;s__UBA9040 sp002731665	d__Bacteria;p__Actinobacteriota;c__Acidimicrobiia;o__Microtrichales;f__TK06;g__UBA9040;s__
GCA_002424205.1	overclassified	Family	1	d__Bacteria;p__Bacteroidota;c__Bacteroidia;o__Bacteroidales;f__Dysgonomonadaceae;g__Proteiniphilum;s__	d__Bacteria;p__Bacteroidota;c__Bacteroidia;o__Bacteroidales;f__Dysgonomonadaceae;g__;s__
GCA_002451135.1	overclassified	Family	1	d__Bacteria;p__Nitrospirota;c__Thermodesulfovibrionia;o__UBA6902;f__UBA6902;g__BMS3ABIN06;s__	d__Bacteria;p__Nitrospirota;c__Thermodesulfovibrionia;o__UBA6902;f__UBA6902;g__;s__
GCA_002432655.1	overclassified	Class	1	d__Bacteria;p__Proteobacteria;c__Gammaproteobacteria;o__SZUA-21;f__;g__;s__	d__Bacteria;p__Proteobacteria;c__Gammaproteobacteria;o__;f__;g__;s__
GCA_002316225.1	overclassified	Order	1	d__Bacteria;p__Firmicutes_A;c__Clostridia;o__Tissierellales;f__Dethiosulfatibacteraceae;g__;s__	d__Bacteria;p__Firmicutes_A;c__Clostridia;o__Tissierellales;f__;g__;s__
GCA_002363035.1	overclassified	Order	1	d__Bacteria;p__Verrucomicrobiota;c__Verrucomicrobiae;o__Opitutales;f__UBA12508;g__;s__	d__Bacteria;p__Verrucomicrobiota;c__Verrucomicrobiae;o__Opitutales;f__;g__;s__
GCA_002363015.1	overclassified	Order	1	d__Bacteria;p__Firmicutes_A;c__Clostridia;o__Tissierellales;f__Dethiosulfatibacteraceae;g__;s__	d__Bacteria;p__Firmicutes_A;c__Clostridia;o__Tissierellales;f__;g__;s__
GCA_002425355.1	overclassified	Family	1	d__Bacteria;p__Myxococcota;c__UBA796;o__UBA796;f__UBA796;g__GCA-2707085;s__	d__Bacteria;p__Myxococcota;c__UBA796;o__UBA796;f__UBA796;g__;s__
GCA_002430305.1	overclassified	Order	1	d__Bacteria;p__Firmicutes_C;c__Negativicutes;o__Sporomusales;f__Thermosinaceae;g__;s__	d__Bacteria;p__Firmicutes_C;c__Negativicutes;o__Sporomusales;f__;g__;s__
GCA_002348605.1	overclassified	Family	1	d__Bacteria;p__Patescibacteria;c__Saccharimonadia;o__Saccharimonadales;f__Saccharimonadaceae;g__RAAC3-TM7-1;s__	d__Bacteria;p__Patescibacteria;c__Saccharimonadia;o__Saccharimonadales;f__Saccharimonadaceae;g__;s__
GCA_002347305.1	overclassified	Family	1	d__Bacteria;p__Synergistota;c__Synergistia;o__Synergistales;f__Thermovirgaceae;g__58-81;s__	d__Bacteria;p__Synergistota;c__Synergistia;o__Synergistales;f__Thermovirgaceae;g__;s__
GCA_002405335.1	overclassified	Family	1	d__Bacteria;p__Patescibacteria;c__Saccharimonadia;o__Saccharimonadales;f__UBA4665;g__GCA-2746885;s__	d__Bacteria;p__Patescibacteria;c__Saccharimonadia;o__Saccharimonadales;f__UBA4665;g__;s__
GCA_002415855.1	overclassified	Order	1	d__Bacteria;p__Bacteroidota;c__Bacteroidia;o__Bacteroidales;f__UBA10428;g__;s__	d__Bacteria;p__Bacteroidota;c__Bacteroidia;o__Bacteroidales;f__;g__;s__
GCA_002340345.1	overclassified	Class	1	d__Bacteria;p__Proteobacteria;c__Alphaproteobacteria;o__Dongiales;f__;g__;s__	d__Bacteria;p__Proteobacteria;c__Alphaproteobacteria;o__;f__;g__;s__
GCA_002297115.1	overclassified	Family	1	d__Bacteria;p__Proteobacteria;c__Alphaproteobacteria;o__RF32;f__CAG-977;g__CAG-977;s__	d__Bacteria;p__Proteobacteria;c__Alphaproteobacteria;o__RF32;f__CAG-977;g__;s__
GCA_002422305.1	overclassified	Family	1	d__Bacteria;p__Patescibacteria;c__Gracilibacteria;o__BD1-5;f__UBA6164;g__GN02-872;s__	d__Bacteria;p__Patescibacteria;c__Gracilibacteria;o__BD1-5;f__UBA6164;g__;s__
GCA_002328635.1	overclassified	Family	1	d__Bacteria;p__Chloroflexota;c__Anaerolineae;o__Anaerolineales;f__Anaerolineaceae;g__Levilinea;s__	d__Bacteria;p__Chloroflexota;c__Anaerolineae;o__Anaerolineales;f__Anaerolineaceae;g__;s__
GCA_002423305.1	overclassified	Family	1	d__Bacteria;p__Proteobacteria;c__Gammaproteobacteria;o__Methylococcales;f__Methylococcaceae;g__Methylomagnum;s__	d__Bacteria;p__Proteobacteria;c__Gammaproteobacteria;o__Methylococcales;f__Methylococcaceae;g__;s__
GCA_002293845.1	overclassified	Family	1	d__Bacteria;p__Patescibacteria;c__Paceibacteria;o__UBA9983_A;f__UBA2163;g__OLB19;s__	d__Bacteria;p__Patescibacteria;c__Paceibacteria;o__UBA9983_A;f__UBA2163;g__;s__
GCA_002403345.1	overclassified	Order	1	d__Bacteria;p__Desulfobacterota;c__Desulfobacteria;o__Desulfobacterales;f__Desulfosarcinaceae_A;g__;s__	d__Bacteria;p__Desulfobacterota;c__Desulfobacteria;o__Desulfobacterales;f__;g__;s__
GCA_002421745.1	overclassified	Family	1	d__Bacteria;p__Patescibacteria;c__Paceibacteria;o__Paceibacterales;f__UBA5633;g__GCA-002790695;s__	d__Bacteria;p__Patescibacteria;c__Paceibacteria;o__Paceibacterales;f__UBA5633;g__;s__
UBA10925	overclassified	Family	1	d__Bacteria;p__Bacteroidota;c__Bacteroidia;o__Bacteroidales;f__Marinilabiliaceae;g__Geofilum;s__	d__Bacteria;p__Bacteroidota;c__Bacteroidia;o__Bacteroidales;f__Marinilabiliaceae;g__;s__
GCA_002298165.1	overclassified	Family	1	d__Bacteria;p__Desulfobacterota;c__Syntrophobacteria;o__Syntrophobacterales;f__Syntrophobacteraceae;g__Delta-01;s__	d__Bacteria;p__Desulfobacterota;c__Syntrophobacteria;o__Syntrophobacterales;f__Syntrophobacteraceae;g__;s__
GCA_002305075.1	overclassified	Family	1	d__Bacteria;p__Firmicutes_A;c__Clostridia;o__Oscillospirales;f__Ruminococcaceae;g__D5;s__	d__Bacteria;p__Firmicutes_A;c__Clostridia;o__Oscillospirales;f__Ruminococcaceae;g__;s__
GCA_002310995.1	overclassified	Domain	2	d__Bacteria;p__Bdellovibrionota;c__UBA2394;o__;f__;g__;s__	d__Bacteria;p__;c__;o__;f__;g__;s__
GCA_002410985.1	overclassified	Class	1	d__Bacteria;p__Firmicutes_D;c__Proteinivoracia;o__Proteinivoracales;f__;g__;s__	d__Bacteria;p__Firmicutes_D;c__Proteinivoracia;o__;f__;g__;s__
GCA_002309885.1	overclassified	Order	1	d__Bacteria;p__Verrucomicrobiota;c__Verrucomicrobiae;o__Opitutales;f__UBA12508;g__;s__	d__Bacteria;p__Verrucomicrobiota;c__Verrucomicrobiae;o__Opitutales;f__;g__;s__
GCA_002439085.1	overclassified	Family	1	d__Bacteria;p__Proteobacteria;c__Alphaproteobacteria;o__RF32;f__CAG-977;g__CAG-977;s__	d__Bacteria;p__Proteobacteria;c__Alphaproteobacteria;o__RF32;f__CAG-977;g__;s__
GCA_002309575.1	overclassified	Domain	1	d__Bacteria;p__UBP7;c__;o__;f__;g__;s__	d__Bacteria;p__;c__;o__;f__;g__;s__
GCA_002366955.1	overclassified	Domain	2	d__Bacteria;p__Bdellovibrionota_B;c__YA12-FULL-61-11;o__;f__;g__;s__	d__Bacteria;p__;c__;o__;f__;g__;s__
GCA_002311275.1	overclassified	Family	1	d__Bacteria;p__Marinisomatota;c__Marinisomatia;o__Marinisomatales;f__S15-B10;g__S15-B10;s__	d__Bacteria;p__Marinisomatota;c__Marinisomatia;o__Marinisomatales;f__S15-B10;g__;s__
GCA_002436085.1	overclassified	Family	1	d__Bacteria;p__Chloroflexota;c__Anaerolineae;o__Anaerolineales;f__Anaerolineaceae;g__T78;s__	d__Bacteria;p__Chloroflexota;c__Anaerolineae;o__Anaerolineales;f__Anaerolineaceae;g__;s__
UBA9650	overclassified	Family	1	d__Bacteria;p__Patescibacteria;c__Microgenomatia;o__UBA1400;f__PJMF01;g__UBA1364;s__	d__Bacteria;p__Patescibacteria;c__Microgenomatia;o__UBA1400;f__PJMF01;g__;s__
GCA_002426855.1	overclassified	Family	1	d__Bacteria;p__Proteobacteria;c__Gammaproteobacteria;o__Burkholderiales;f__Rhodocyclaceae;g__Zoogloea;s__	d__Bacteria;p__Proteobacteria;c__Gammaproteobacteria;o__Burkholderiales;f__Rhodocyclaceae;g__;s__
UBA8898	overclassified	Class	1	d__Bacteria;p__Planctomycetota;c__UBA8108;o__UBA8108;f__;g__;s__	d__Bacteria;p__Planctomycetota;c__UBA8108;o__;f__;g__;s__
GCA_002448875.1	overclassified	Order	1	d__Bacteria;p__Proteobacteria;c__Gammaproteobacteria;o__Thiohalomonadales;f__RBG-16-57-12;g__;s__	d__Bacteria;p__Proteobacteria;c__Gammaproteobacteria;o__Thiohalomonadales;f__;g__;s__
GCA_002342105.1	overclassified	Genus	1	d__Bacteria;p__Proteobacteria;c__Gammaproteobacteria;o__Pseudomonadales;f__Pseudomonadaceae;g__Pseudomonas_A;s__Pseudomonas_A stutzeri_U	d__Bacteria;p__Proteobacteria;c__Gammaproteobacteria;o__Pseudomonadales;f__Pseudomonadaceae;g__Pseudomonas_A;s__
GCA_002366995.1	overclassified	Domain	1	d__Bacteria;p__Verrucomicrobiota_A;c__;o__;f__;g__;s__	d__Bacteria;p__;c__;o__;f__;g__;s__
GCA_002347265.1	overclassified	Order	1	d__Bacteria;p__Desulfobacterota;c__Desulfobacteria;o__Desulfobacterales;f__Desulfococcaceae;g__;s__	d__Bacteria;p__Desulfobacterota;c__Desulfobacteria;o__Desulfobacterales;f__;g__;s__
UBA10303	overclassified	Genus	1	d__Bacteria;p__Firmicutes_C;c__Negativicutes;o__Selenomonadales;f__Selenomonadaceae;g__Anaerovibrio;s__Anaerovibrio lipolyticus	d__Bacteria;p__Firmicutes_C;c__Negativicutes;o__Selenomonadales;f__Selenomonadaceae;g__Anaerovibrio;s__
UBA7939	overclassified	Order	1	d__Archaea;p__Halobacterota;c__Methanosarcinia;o__Methanosarcinales;f__HR1;g__;s__	d__Archaea;p__Halobacterota;c__Methanosarcinia;o__Methanosarcinales;f__;g__;s__
GCA_002508595.1	overclassified	Family	1	d__Archaea;p__Thermoplasmatota;c__Thermoplasmata;o__Methanomassiliicoccales;f__Methanomethylophilaceae;g__ISO4-G1;s__	d__Archaea;p__Thermoplasmatota;c__Thermoplasmata;o__Methanomassiliicoccales;f__Methanomethylophilaceae;g__;s__
GCA_002497285.1	overclassified	Family	1	d__Archaea;p__Nanoarchaeota;c__Nanoarchaeia;o__Pacearchaeales;f__UBA73;g__CG1-02-39-14;s__	d__Archaea;p__Nanoarchaeota;c__Nanoarchaeia;o__Pacearchaeales;f__UBA73;g__;s__
GCA_002499905.1	overclassified	Family	1	d__Archaea;p__Halobacterota;c__Methanomicrobia;o__Methanomicrobiales;f__Methanoregulaceae;g__Methanolinea;s__	d__Archaea;p__Halobacterota;c__Methanomicrobia;o__Methanomicrobiales;f__Methanoregulaceae;g__;s__
GCA_002506425.1	overclassified	Family	1	d__Archaea;p__Thermoplasmatota;c__Thermoplasmata;o__Methanomassiliicoccales;f__Methanomethylophilaceae;g__ISO4-G1;s__	d__Archaea;p__Thermoplasmatota;c__Thermoplasmata;o__Methanomassiliicoccales;f__Methanomethylophilaceae;g__;s__
GCA_002506335.1	overclassified	Family	1	d__Archaea;p__Halobacterota;c__Methanosarcinia;o__Methanotrichales;f__Methanotrichaceae;g__Fen-7;s__	d__Archaea;p__Halobacterota;c__Methanosarcinia;o__Methanotrichales;f__Methanotrichaceae;g__;s__
GCA_002503925.1	overclassified	Family	1	d__Archaea;p__Thermoplasmatota;c__Thermoplasmata;o__Methanomassiliicoccales;f__Methanomethylophilaceae;g__ISO4-G1;s__	d__Archaea;p__Thermoplasmatota;c__Thermoplasmata;o__Methanomassiliicoccales;f__Methanomethylophilaceae;g__;s__
GCA_002495965.1	overclassified	Genus	1	d__Archaea;p__Crenarchaeota;c__Nitrososphaeria;o__Nitrososphaerales;f__Nitrososphaeraceae;g__UBA10452;s__UBA10452 sp003176995	d__Archaea;p__Crenarchaeota;c__Nitrososphaeria;o__Nitrososphaerales;f__Nitrososphaeraceae;g__UBA10452;s__
GCA_002496435.1	overclassified	Genus	1	d__Archaea;p__Thermoplasmatota;c__Poseidoniia;o__Poseidoniales;f__Thalassoarchaeaceae;g__MGIIb-O2;s__MGIIb-O2 sp002730775	d__Archaea;p__Thermoplasmatota;c__Poseidoniia;o__Poseidoniales;f__Thalassoarchaeaceae;g__MGIIb-O2;s__
GCA_002497785.1	overclassified	Family	1	d__Archaea;p__Halobacterota;c__Methanomicrobia;o__Methanomicrobiales;f__Methanoregulaceae;g__Methanolinea;s__	d__Archaea;p__Halobacterota;c__Methanomicrobia;o__Methanomicrobiales;f__Methanoregulaceae;g__;s__
UBA9635	overclassified	Order	1	d__Archaea;p__Nanoarchaeota;c__Nanoarchaeia;o__SCGC-AAA011-G17;f__GW2011-AR18;g__;s__	d__Archaea;p__Nanoarchaeota;c__Nanoarchaeia;o__SCGC-AAA011-G17;f__;g__;s__
GCA_002497475.1	overclassified	Family	1	d__Archaea;p__Thermoplasmatota;c__Thermoplasmata;o__Methanomassiliicoccales;f__Methanomethylophilaceae;g__ISO4-G1;s__	d__Archaea;p__Thermoplasmatota;c__Thermoplasmata;o__Methanomassiliicoccales;f__Methanomethylophilaceae;g__;s__
UBA10205	overclassified	Family	1	d__Archaea;p__Iainarchaeota;c__Iainarchaeia;o__Iainarchaeales;f__Iainarchaeaceae;g__Iainarchaeum;s__	d__Archaea;p__Iainarchaeota;c__Iainarchaeia;o__Iainarchaeales;f__Iainarchaeaceae;g__;s__
UBA10207	overclassified	Order	1	d__Archaea;p__Nanoarchaeota;c__Nanoarchaeia;o__Woesearchaeales;f__21-14-0-10-32-9;g__;s__	d__Archaea;p__Nanoarchaeota;c__Nanoarchaeia;o__Woesearchaeales;f__;g__;s__
GCA_002504405.1	overclassified	Family	1	d__Archaea;p__Thermoplasmatota;c__Thermoplasmata;o__Methanomassiliicoccales;f__Methanomethylophilaceae;g__ISO4-G1;s__	d__Archaea;p__Thermoplasmatota;c__Thermoplasmata;o__Methanomassiliicoccales;f__Methanomethylophilaceae;g__;s__
GCA_002502685.1	overclassified	Class	1	d__Archaea;p__Thermoplasmatota;c__E2;o__JdFR-43;f__;g__;s__	d__Archaea;p__Thermoplasmatota;c__E2;o__;f__;g__;s__
GCA_002494805.1	overclassified	Family	1	d__Archaea;p__Thermoplasmatota;c__Thermoplasmata;o__Methanomassiliicoccales;f__Methanomethylophilaceae;g__ISO4-G1;s__	d__Archaea;p__Thermoplasmatota;c__Thermoplasmata;o__Methanomassiliicoccales;f__Methanomethylophilaceae;g__;s__
GCA_002499185.1	overclassified	Order	1	d__Archaea;p__Nanoarchaeota;c__Nanoarchaeia;o__Pacearchaeales;f__EX4484-31;g__;s__	d__Archaea;p__Nanoarchaeota;c__Nanoarchaeia;o__Pacearchaeales;f__;g__;s__
GCA_002498545.1	overclassified	Family	1	d__Archaea;p__Thermoplasmatota;c__Thermoplasmata;o__Methanomassiliicoccales;f__Methanomethylophilaceae;g__ISO4-G1;s__	d__Archaea;p__Thermoplasmatota;c__Thermoplasmata;o__Methanomassiliicoccales;f__Methanomethylophilaceae;g__;s__
GCA_002498125.1	overclassified	Order	1	d__Archaea;p__Nanoarchaeota;c__Nanoarchaeia;o__Woesearchaeales;f__21-14-0-10-32-9;g__;s__	d__Archaea;p__Nanoarchaeota;c__Nanoarchaeia;o__Woesearchaeales;f__;g__;s__
GCA_002496625.1	overclassified	Genus	1	d__Archaea;p__Crenarchaeota;c__Nitrososphaeria;o__Nitrososphaerales;f__Nitrososphaeraceae;g__UBA10452;s__UBA10452 sp003176995	d__Archaea;p__Crenarchaeota;c__Nitrososphaeria;o__Nitrososphaerales;f__Nitrososphaeraceae;g__UBA10452;s__
GCA_002504495.1	overclassified	Family	1	d__Archaea;p__Thermoplasmatota;c__Thermoplasmata;o__Methanomassiliicoccales;f__Methanomethylophilaceae;g__ISO4-G1;s__	d__Archaea;p__Thermoplasmatota;c__Thermoplasmata;o__Methanomassiliicoccales;f__Methanomethylophilaceae;g__;s__
UBA10516	overclassified	Family	1	d__Archaea;p__Halobacterota;c__Methanomicrobia;o__Methanomicrobiales;f__Methanoregulaceae;g__SD8;s__	d__Archaea;p__Halobacterota;c__Methanomicrobia;o__Methanomicrobiales;f__Methanoregulaceae;g__;s__
GCA_002494765.1	overclassified	Phylum	1	d__Archaea;p__Thermoplasmatota;c__SW-10-69-26;o__;f__;g__;s__	d__Archaea;p__Thermoplasmatota;c__;o__;f__;g__;s__
UBA9990	overclassified	Order	1	d__Archaea;p__Nanoarchaeota;c__Nanoarchaeia;o__SCGC-AAA011-G17;f__GW2011-AR18;g__;s__	d__Archaea;p__Nanoarchaeota;c__Nanoarchaeia;o__SCGC-AAA011-G17;f__;g__;s__
GCA_002495235.1	overclassified	Phylum	1	d__Archaea;p__Thermoplasmatota;c__Thermoplasmata;o__;f__;g__;s__	d__Archaea;p__Thermoplasmatota;c__;o__;f__;g__;s__
GCA_002495405.1	overclassified	Genus	1	d__Archaea;p__Thermoplasmatota;c__Poseidoniia;o__Poseidoniales;f__Poseidoniaceae;g__MGIIa-L4;s__MGIIa-L4 sp002718195	d__Archaea;p__Thermoplasmatota;c__Poseidoniia;o__Poseidoniales;f__Poseidoniaceae;g__MGIIa-L4;s__
GCA_002425855.1	underclassified	Family	1	d__Bacteria;p__Eremiobacterota;c__UBP9;o__UBA4705;f__;g__;s__	d__Bacteria;p__Eremiobacterota;c__UBP9;o__UBA4705;f__UBA4705;g__;s__
GCA_002352635.1	underclassified	Genus	1	d__Bacteria;p__Proteobacteria;c__Alphaproteobacteria;o__Rhizobiales;f__Methyloligellaceae;g__;s__	d__Bacteria;p__Proteobacteria;c__Alphaproteobacteria;o__Rhizobiales;f__Methyloligellaceae;g__UBA2767;s__
GCA_002454045.1	underclassified	Genus	1	d__Bacteria;p__Nitrospinota;c__Nitrospinia;o__Nitrospinales;f__Nitrospinaceae;g__;s__	d__Bacteria;p__Nitrospinota;c__Nitrospinia;o__Nitrospinales;f__Nitrospinaceae;g__LS-NOB;s__
GCA_002347185.1	underclassified	Genus	1	d__Bacteria;p__Desulfobacterota;c__Desulfobulbia;o__Desulfobulbales;f__Desulfurivibrionaceae;g__;s__	d__Bacteria;p__Desulfobacterota;c__Desulfobulbia;o__Desulfobulbales;f__Desulfurivibrionaceae;g__UBA2262;s__
GCA_002449595.1	underclassified	Genus	1	d__Bacteria;p__Firmicutes_A;c__Clostridia;o__Lachnospirales;f__Lachnospiraceae;g__;s__	d__Bacteria;p__Firmicutes_A;c__Clostridia;o__Lachnospirales;f__Lachnospiraceae;g__CAG-791;s__
GCA_002434995.1	underclassified	Family	1	d__Bacteria;p__Bdellovibrionota;c__Bdellovibrionia;o__Bdellovibrionales;f__;g__;s__	d__Bacteria;p__Bdellovibrionota;c__Bdellovibrionia;o__Bdellovibrionales;f__UBA1609;g__;s__
GCA_002293625.1	underclassified	Family	1	d__Bacteria;p__Firmicutes_A;c__Clostridia;o__Oscillospirales;f__;g__;s__	d__Bacteria;p__Firmicutes_A;c__Clostridia;o__Oscillospirales;f__Oscillospiraceae;g__;s__
GCA_002313815.1	underclassified	Genus	1	d__Bacteria;p__Firmicutes_A;c__Clostridia;o__Oscillospirales;f__Acutalibacteraceae;g__;s__	d__Bacteria;p__Firmicutes_A;c__Clostridia;o__Oscillospirales;f__Acutalibacteraceae;g__UBA1081;s__
GCA_002313505.1	underclassified	Genus	1	d__Bacteria;p__Spirochaetota;c__Spirochaetia;o__Spirochaetales;f__Alkalispirochaetaceae;g__;s__	d__Bacteria;p__Spirochaetota;c__Spirochaetia;o__Spirochaetales;f__Alkalispirochaetaceae;g__Alkalispirochaeta;s__
GCA_002449755.1	underclassified	Family	1	d__Bacteria;p__Firmicutes;c__Bacilli;o__Acholeplasmatales;f__;g__;s__	d__Bacteria;p__Firmicutes;c__Bacilli;o__Acholeplasmatales;f__CAG-307;g__;s__
GCA_002314725.1	underclassified	Genus	1	d__Bacteria;p__Bacteroidota;c__Bacteroidia;o__Bacteroidales;f__UBA932;g__;s__	d__Bacteria;p__Bacteroidota;c__Bacteroidia;o__Bacteroidales;f__UBA932;g__Bact-11;s__
GCA_002431555.1	underclassified	Family	1	d__Bacteria;p__Firmicutes_A;c__Clostridia;o__Tissierellales;f__;g__;s__	d__Bacteria;p__Firmicutes_A;c__Clostridia;o__Tissierellales;f__Tissierellaceae;g__;s__
GCA_002329485.1	underclassified	Family	1	d__Bacteria;p__Firmicutes;c__Bacilli;o__ML615J-28;f__;g__;s__	d__Bacteria;p__Firmicutes;c__Bacilli;o__ML615J-28;f__CAG-313;g__;s__
GCA_002371235.1	underclassified	Family	1	d__Bacteria;p__Patescibacteria;c__Saccharimonadia;o__Saccharimonadales;f__;g__;s__	d__Bacteria;p__Patescibacteria;c__Saccharimonadia;o__Saccharimonadales;f__Saccharimonadaceae;g__;s__
GCA_002404975.1	underclassified	Genus	1	d__Bacteria;p__Bacteroidota;c__Bacteroidia;o__Bacteroidales;f__UBA932;g__;s__	d__Bacteria;p__Bacteroidota;c__Bacteroidia;o__Bacteroidales;f__UBA932;g__RC9;s__
GCA_002425645.1	underclassified	Family	1	d__Bacteria;p__Firmicutes_A;c__Clostridia;o__Tissierellales;f__;g__;s__	d__Bacteria;p__Firmicutes_A;c__Clostridia;o__Tissierellales;f__Tissierellaceae;g__;s__
GCA_002428625.1	underclassified	Genus	1	d__Bacteria;p__Spirochaetota;c__Spirochaetia;o__Sphaerochaetales;f__Sphaerochaetaceae;g__;s__	d__Bacteria;p__Spirochaetota;c__Spirochaetia;o__Sphaerochaetales;f__Sphaerochaetaceae;g__UBA8525;s__
GCA_002328285.1	underclassified	Family	1	d__Bacteria;p__Marinisomatota;c__Marinisomatia;o__Marinisomatales;f__;g__;s__	d__Bacteria;p__Marinisomatota;c__Marinisomatia;o__Marinisomatales;f__S15-B10;g__;s__
GCA_002491065.1	underclassified	Family	1	d__Bacteria;p__Firmicutes_B;c__Peptococcia;o__Peptococcales;f__;g__;s__	d__Bacteria;p__Firmicutes_B;c__Peptococcia;o__Peptococcales;f__Peptococcaceae;g__;s__
GCA_002477945.1	underclassified	Genus	1	d__Bacteria;p__Bacteroidota;c__Bacteroidia;o__Bacteroidales;f__Paludibacteraceae;g__;s__	d__Bacteria;p__Bacteroidota;c__Bacteroidia;o__Bacteroidales;f__Paludibacteraceae;g__RF16;s__
GCA_002308515.1	underclassified	Order	1	d__Bacteria;p__Verrucomicrobiota;c__Verrucomicrobiae;o__;f__;g__;s__	d__Bacteria;p__Verrucomicrobiota;c__Verrucomicrobiae;o__Pedosphaerales;f__;g__;s__
GCA_002450035.1	underclassified	Genus	1	d__Bacteria;p__Firmicutes;c__Bacilli;o__RF39;f__CAG-1000;g__;s__	d__Bacteria;p__Firmicutes;c__Bacilli;o__RF39;f__CAG-1000;g__UBA6985;s__
GCA_002387735.1	underclassified	Order	1	d__Bacteria;p__Bdellovibrionota;c__Bacteriovoracia;o__;f__;g__;s__	d__Bacteria;p__Bdellovibrionota;c__Bacteriovoracia;o__UBA1018;f__;g__;s__
GCA_002313235.1	underclassified	Species	1	d__Bacteria;p__Gemmatimonadota;c__Gemmatimonadetes;o__SG8-23;f__UBA6960;g__UBA822;s__	d__Bacteria;p__Gemmatimonadota;c__Gemmatimonadetes;o__SG8-23;f__UBA6960;g__UBA822;s__UBA822 sp002731735
GCA_002494165.1	underclassified	Genus	1	d__Bacteria;p__Firmicutes_A;c__Clostridia;o__Lachnospirales;f__Lachnospiraceae;g__;s__	d__Bacteria;p__Firmicutes_A;c__Clostridia;o__Lachnospirales;f__Lachnospiraceae;g__Eubacterium_E;s__
GCA_002451175.1	underclassified	Genus	1	d__Bacteria;p__Proteobacteria;c__Gammaproteobacteria;o__Burkholderiales;f__SG8-39;g__;s__	d__Bacteria;p__Proteobacteria;c__Gammaproteobacteria;o__Burkholderiales;f__SG8-39;g__2-02-FULL-66-14;s__
GCA_002450905.1	underclassified	Class	1	d__Bacteria;p__Spirochaetota;c__;o__;f__;g__;s__	d__Bacteria;p__Spirochaetota;c__UBA6919;o__;f__;g__;s__
GCA_002376795.1	underclassified	Family	1	d__Bacteria;p__Bdellovibrionota;c__Bdellovibrionia;o__Bdellovibrionales;f__;g__;s__	d__Bacteria;p__Bdellovibrionota;c__Bdellovibrionia;o__Bdellovibrionales;f__UBA1609;g__;s__
GCA_002404095.1	underclassified	Family	1	d__Bacteria;p__Planctomycetota;c__Planctomycetes;o__Gemmatales;f__;g__;s__	d__Bacteria;p__Planctomycetota;c__Planctomycetes;o__Gemmatales;f__Gemmataceae;g__;s__
UBA8107	underclassified	Genus	1	d__Bacteria;p__Nitrospinota;c__Nitrospinia;o__Nitrospinales;f__Nitrospinaceae;g__;s__	d__Bacteria;p__Nitrospinota;c__Nitrospinia;o__Nitrospinales;f__Nitrospinaceae;g__LS-NOB;s__
GCA_002345145.1	underclassified	Genus	1	d__Bacteria;p__Bacteroidota;c__Bacteroidia;o__Chitinophagales;f__UBA2359;g__;s__	d__Bacteria;p__Bacteroidota;c__Bacteroidia;o__Chitinophagales;f__UBA2359;g__UBA2359;s__
GCA_002430605.1	underclassified	Genus	1	d__Bacteria;p__Verrucomicrobiota;c__Verrucomicrobiae;o__Opitutales;f__Puniceicoccaceae;g__;s__	d__Bacteria;p__Verrucomicrobiota;c__Verrucomicrobiae;o__Opitutales;f__Puniceicoccaceae;g__BACL24;s__
GCA_002331495.1	underclassified	Genus	1	d__Bacteria;p__Patescibacteria;c__Paceibacteria;o__UBA9983_A;f__UBA2163;g__;s__	d__Bacteria;p__Patescibacteria;c__Paceibacteria;o__UBA9983_A;f__UBA2163;g__UBA2100;s__
GCA_002348725.1	underclassified	Genus	1	d__Bacteria;p__Marinisomatota;c__Marinisomatia;o__Marinisomatales;f__Marinisomataceae;g__;s__	d__Bacteria;p__Marinisomatota;c__Marinisomatia;o__Marinisomatales;f__Marinisomataceae;g__Marinisoma;s__
GCA_002427365.1	underclassified	Family	1	d__Bacteria;p__Firmicutes;c__Bacilli;o__RFN20;f__;g__;s__	d__Bacteria;p__Firmicutes;c__Bacilli;o__RFN20;f__CAG-826;g__;s__
GCA_002308275.1	underclassified	Family	1	d__Bacteria;p__Firmicutes;c__Bacilli;o__ML615J-28;f__;g__;s__	d__Bacteria;p__Firmicutes;c__Bacilli;o__ML615J-28;f__CAG-313;g__;s__
GCA_002298425.1	underclassified	Genus	1	d__Bacteria;p__Bacteroidota;c__Bacteroidia;o__Bacteroidales;f__Bacteroidaceae;g__;s__	d__Bacteria;p__Bacteroidota;c__Bacteroidia;o__Bacteroidales;f__Bacteroidaceae;g__UBA6382;s__
GCA_002390335.1	underclassified	Family	1	d__Bacteria;p__Bacteroidota;c__Bacteroidia;o__Flavobacteriales;f__;g__;s__	d__Bacteria;p__Bacteroidota;c__Bacteroidia;o__Flavobacteriales;f__1G12;g__;s__
GCA_002471825.1	underclassified	Genus	1	d__Bacteria;p__Bacteroidota;c__Bacteroidia;o__Flavobacteriales;f__Flavobacteriaceae;g__;s__	d__Bacteria;p__Bacteroidota;c__Bacteroidia;o__Flavobacteriales;f__Flavobacteriaceae;g__Polaribacter;s__
GCA_002449265.1	underclassified	Genus	1	d__Bacteria;p__Firmicutes;c__Bacilli;o__RFN20;f__CAG-826;g__;s__	d__Bacteria;p__Firmicutes;c__Bacilli;o__RFN20;f__CAG-826;g__UBA4951;s__
UBA11809	underclassified	Genus	1	d__Bacteria;p__Firmicutes_A;c__Clostridia;o__Oscillospirales;f__Acutalibacteraceae;g__;s__	d__Bacteria;p__Firmicutes_A;c__Clostridia;o__Oscillospirales;f__Acutalibacteraceae;g__CAG-177;s__
GCA_002409535.1	underclassified	Genus	1	d__Bacteria;p__Actinobacteriota;c__Coriobacteriia;o__Coriobacteriales;f__Atopobiaceae;g__;s__	d__Bacteria;p__Actinobacteriota;c__Coriobacteriia;o__Coriobacteriales;f__Atopobiaceae;g__Olegusella;s__
GCA_002379745.1	underclassified	Genus	1	d__Bacteria;p__Bacteroidota;c__Bacteroidia;o__Bacteroidales;f__Dysgonomonadaceae;g__;s__	d__Bacteria;p__Bacteroidota;c__Bacteroidia;o__Bacteroidales;f__Dysgonomonadaceae;g__UBA4179;s__
GCA_002328945.1	underclassified	Genus	1	d__Bacteria;p__Patescibacteria;c__Paceibacteria;o__UBA9983_A;f__UBA2163;g__;s__	d__Bacteria;p__Patescibacteria;c__Paceibacteria;o__UBA9983_A;f__UBA2163;g__UBA2163;s__
GCA_002350545.1	underclassified	Family	1	d__Bacteria;p__Patescibacteria;c__Saccharimonadia;o__Saccharimonadales;f__;g__;s__	d__Bacteria;p__Patescibacteria;c__Saccharimonadia;o__Saccharimonadales;f__Saccharimonadaceae;g__;s__
GCA_002315165.1	underclassified	Family	1	d__Bacteria;p__Patescibacteria;c__Saccharimonadia;o__Saccharimonadales;f__;g__;s__	d__Bacteria;p__Patescibacteria;c__Saccharimonadia;o__Saccharimonadales;f__Saccharimonadaceae;g__;s__
GCA_002359595.1	underclassified	Genus	1	d__Bacteria;p__Actinobacteriota;c__Actinobacteria;o__Actinomycetales;f__Microbacteriaceae;g__;s__	d__Bacteria;p__Actinobacteriota;c__Actinobacteria;o__Actinomycetales;f__Microbacteriaceae;g__Rhodoluna;s__
GCA_002311285.1	underclassified	Genus	1	d__Bacteria;p__Chloroflexota;c__Dehalococcoidia;o__SAR202;f__UBA2962;g__;s__	d__Bacteria;p__Chloroflexota;c__Dehalococcoidia;o__SAR202;f__UBA2962;g__UBA2962;s__
GCA_002471705.1	underclassified	Family	1	d__Bacteria;p__Marinisomatota;c__Marinisomatia;o__Marinisomatales;f__;g__;s__	d__Bacteria;p__Marinisomatota;c__Marinisomatia;o__Marinisomatales;f__S15-B10;g__;s__
GCA_002376785.1	underclassified	Genus	1	d__Bacteria;p__Bacteroidota;c__Bacteroidia;o__Bacteroidales;f__Dysgonomonadaceae;g__;s__	d__Bacteria;p__Bacteroidota;c__Bacteroidia;o__Bacteroidales;f__Dysgonomonadaceae;g__UBA4179;s__
GCA_002427425.1	underclassified	Family	1	d__Bacteria;p__Firmicutes_A;c__Clostridia;o__Oscillospirales;f__;g__;s__	d__Bacteria;p__Firmicutes_A;c__Clostridia;o__Oscillospirales;f__CAG-382;g__;s__
GCA_002311975.1	underclassified	Family	1	d__Bacteria;p__Marinisomatota;c__Marinisomatia;o__Marinisomatales;f__;g__;s__	d__Bacteria;p__Marinisomatota;c__Marinisomatia;o__Marinisomatales;f__S15-B10;g__;s__
GCA_002470685.1	underclassified	Family	1	d__Bacteria;p__Nitrospirota_A;c__Leptospirillia;o__Leptospirillales;f__;g__;s__	d__Bacteria;p__Nitrospirota_A;c__Leptospirillia;o__Leptospirillales;f__Leptospirillaceae;g__;s__
GCA_002327245.1	underclassified	Family	1	d__Bacteria;p__Firmicutes_A;c__Clostridia;o__Tissierellales;f__;g__;s__	d__Bacteria;p__Firmicutes_A;c__Clostridia;o__Tissierellales;f__Tissierellaceae;g__;s__
GCA_002438825.1	underclassified	Genus	1	d__Bacteria;p__Firmicutes;c__Bacilli;o__RFN20;f__CAG-826;g__;s__	d__Bacteria;p__Firmicutes;c__Bacilli;o__RFN20;f__CAG-826;g__UBA4951;s__
GCA_002451935.1	underclassified	Genus	1	d__Bacteria;p__Verrucomicrobiota;c__Kiritimatiellae;o__RFP12;f__UBA1067;g__;s__	d__Bacteria;p__Verrucomicrobiota;c__Kiritimatiellae;o__RFP12;f__UBA1067;g__UBA1067;s__
GCA_002453275.1	underclassified	Genus	1	d__Bacteria;p__Firmicutes;c__Bacilli;o__BacillalesXXXD;f__UBA6769;g__;s__	d__Bacteria;p__Firmicutes;c__Bacilli;o__Bacillales;f__UBA6769;g__UBA6769;s__
GCA_002313475.1	underclassified	Genus	1	d__Bacteria;p__Verrucomicrobiota;c__Kiritimatiellae;o__RFP12;f__UBA1067;g__;s__	d__Bacteria;p__Verrucomicrobiota;c__Kiritimatiellae;o__RFP12;f__UBA1067;g__UBA1067;s__
GCA_002451755.1	underclassified	Genus	1	d__Bacteria;p__Firmicutes_A;c__Clostridia;o__Oscillospirales;f__Acutalibacteraceae;g__;s__	d__Bacteria;p__Firmicutes_A;c__Clostridia;o__Oscillospirales;f__Acutalibacteraceae;g__CAG-177;s__
GCA_002346435.1	underclassified	Order	1	d__Bacteria;p__Chloroflexota;c__Anaerolineae;o__;f__;g__;s__	d__Bacteria;p__Chloroflexota;c__Anaerolineae;o__Anaerolineales;f__;g__;s__
GCA_002399205.1	underclassified	Genus	1	d__Bacteria;p__Actinobacteriota;c__Coriobacteriia;o__Coriobacteriales;f__Atopobiaceae;g__;s__	d__Bacteria;p__Actinobacteriota;c__Coriobacteriia;o__Coriobacteriales;f__Atopobiaceae;g__Olegusella;s__
GCA_002448845.1	underclassified	Genus	1	d__Bacteria;p__Marinisomatota;c__Marinisomatia;o__Marinisomatales;f__Marinisomataceae;g__;s__	d__Bacteria;p__Marinisomatota;c__Marinisomatia;o__Marinisomatales;f__Marinisomataceae;g__Marinisoma;s__
GCA_002366535.1	underclassified	Genus	1	d__Bacteria;p__Proteobacteria;c__Zetaproteobacteria;o__Mariprofundales;f__Mariprofundaceae;g__;s__	d__Bacteria;p__Proteobacteria;c__Zetaproteobacteria;o__Mariprofundales;f__Mariprofundaceae;g__Ghiorsea;s__
GCA_002424705.1	underclassified	Genus	1	d__Bacteria;p__Desulfuromonadota;c__Desulfuromonadia;o__Geobacterales;f__Pelobacteraceae;g__;s__	d__Bacteria;p__Desulfuromonadota;c__Desulfuromonadia;o__Geobacterales;f__Pelobacteraceae;g__Geobacter_C;s__
GCA_002400225.1	underclassified	Genus	1	d__Bacteria;p__Actinobacteriota;c__Coriobacteriia;o__Coriobacteriales;f__Atopobiaceae;g__;s__	d__Bacteria;p__Actinobacteriota;c__Coriobacteriia;o__Coriobacteriales;f__Atopobiaceae;g__Olegusella;s__
GCA_002297045.1	underclassified	Genus	1	d__Bacteria;p__Firmicutes;c__Bacilli;o__RFN20;f__CAG-288;g__;s__	d__Bacteria;p__Firmicutes;c__Bacilli;o__RFN20;f__CAG-288;g__UBA7642;s__
GCA_002439805.1	underclassified	Genus	1	d__Bacteria;p__Bacteroidota;c__Bacteroidia;o__Bacteroidales;f__UBA932;g__;s__	d__Bacteria;p__Bacteroidota;c__Bacteroidia;o__Bacteroidales;f__UBA932;g__RC9;s__
GCA_002439755.1	underclassified	Genus	1	d__Bacteria;p__Bacteroidota;c__Bacteroidia;o__Bacteroidales;f__Bacteroidaceae;g__;s__	d__Bacteria;p__Bacteroidota;c__Bacteroidia;o__Bacteroidales;f__Bacteroidaceae;g__UBA6382;s__
GCA_002431755.1	underclassified	Genus	1	d__Bacteria;p__Firmicutes;c__Bacilli;o__RFN20;f__CAG-288;g__;s__	d__Bacteria;p__Firmicutes;c__Bacilli;o__RFN20;f__CAG-288;g__UBA7642;s__
GCA_002343705.1	underclassified	Genus	1	d__Bacteria;p__Bacteroidota;c__Bacteroidia;o__Chitinophagales;f__UBA2359;g__;s__	d__Bacteria;p__Bacteroidota;c__Bacteroidia;o__Chitinophagales;f__UBA2359;g__UBA2359;s__
UBA9160	underclassified	Family	1	d__Bacteria;p__Myxococcota;c__UBA9160;o__UBA9160;f__;g__;s__	d__Bacteria;p__Myxococcota;c__UBA9160;o__UBA9160;f__UBA9160;g__;s__
UBA11489	underclassified	Genus	1	d__Bacteria;p__Firmicutes_A;c__Clostridia;o__TANB77;f__CAG-508;g__;s__	d__Bacteria;p__Firmicutes_A;c__Clostridia;o__TANB77;f__CAG-508;g__CAG-273;s__
GCA_002478085.1	underclassified	Genus	1	d__Bacteria;p__Firmicutes;c__Bacilli;o__RFN20;f__CAG-826;g__;s__	d__Bacteria;p__Firmicutes;c__Bacilli;o__RFN20;f__CAG-826;g__UBA4951;s__
UBA9485	underclassified	Genus	1	d__Bacteria;p__Firmicutes_A;c__Clostridia;o__Oscillospirales;f__Acutalibacteraceae;g__;s__	d__Bacteria;p__Firmicutes_A;c__Clostridia;o__Oscillospirales;f__Acutalibacteraceae;g__CAG-177;s__
GCA_002344625.1	underclassified	Genus	1	d__Bacteria;p__Proteobacteria;c__Gammaproteobacteria;o__Burkholderiales;f__Rhodocyclaceae;g__;s__	d__Bacteria;p__Proteobacteria;c__Gammaproteobacteria;o__Burkholderiales;f__Rhodocyclaceae;g__UBA2357;s__
GCA_002409845.1	underclassified	Genus	1	d__Bacteria;p__Actinobacteriota;c__Coriobacteriia;o__Coriobacteriales;f__Atopobiaceae;g__;s__	d__Bacteria;p__Actinobacteriota;c__Coriobacteriia;o__Coriobacteriales;f__Atopobiaceae;g__Olegusella;s__
GCA_002451275.1	underclassified	Family	1	d__Bacteria;p__Planctomycetota;c__Planctomycetes;o__Gemmatales;f__;g__;s__	d__Bacteria;p__Planctomycetota;c__Planctomycetes;o__Gemmatales;f__Gemmataceae;g__;s__
GCA_002352545.1	underclassified	Order	1	d__Bacteria;p__Patescibacteria;c__Paceibacteria_A;o__;f__;g__;s__	d__Bacteria;p__Patescibacteria;c__Paceibacteria_A;o__Moranbacterales;f__;g__;s__
GCA_002432895.1	underclassified	Family	1	d__Bacteria;p__Firmicutes_A;c__Clostridia;o__Tissierellales;f__;g__;s__	d__Bacteria;p__Firmicutes_A;c__Clostridia;o__Tissierellales;f__Tissierellaceae;g__;s__
UBA11657	underclassified	Order	1	d__Bacteria;p__Chloroflexota;c__Anaerolineae;o__;f__;g__;s__	d__Bacteria;p__Chloroflexota;c__Anaerolineae;o__Anaerolineales;f__;g__;s__
GCA_002436705.1	underclassified	Genus	1	d__Bacteria;p__Bacteroidota;c__Bacteroidia;o__Bacteroidales;f__Bacteroidaceae;g__;s__	d__Bacteria;p__Bacteroidota;c__Bacteroidia;o__Bacteroidales;f__Bacteroidaceae;g__UBA6382;s__
GCA_002349875.1	underclassified	Genus	1	d__Bacteria;p__Firmicutes;c__Bacilli;o__RF39;f__CAG-302;g__;s__	d__Bacteria;p__Firmicutes;c__Bacilli;o__RF39;f__CAG-302;g__CAG-302;s__
GCA_002438995.1	underclassified	Genus	1	d__Bacteria;p__Firmicutes;c__Bacilli;o__RFN20;f__CAG-826;g__;s__	d__Bacteria;p__Firmicutes;c__Bacilli;o__RFN20;f__CAG-826;g__UBA4951;s__
GCA_002450985.1	underclassified	Family	1	d__Bacteria;p__Actinobacteriota;c__Acidimicrobiia;o__UBA5794;f__;g__;s__	d__Bacteria;p__Actinobacteriota;c__Acidimicrobiia;o__UBA5794;f__UBA5794;g__;s__
UBA8271	underclassified	Genus	1	d__Bacteria;p__Firmicutes_A;c__Clostridia;o__TANB77;f__CAG-508;g__;s__	d__Bacteria;p__Firmicutes_A;c__Clostridia;o__TANB77;f__CAG-508;g__CAG-273;s__
GCA_002314035.1	underclassified	Genus	1	d__Bacteria;p__Firmicutes;c__Bacilli;o__RFN20;f__CAG-826;g__;s__	d__Bacteria;p__Firmicutes;c__Bacilli;o__RFN20;f__CAG-826;g__UBA4951;s__
GCA_002378785.1	underclassified	Family	1	d__Bacteria;p__Proteobacteria;c__Gammaproteobacteria;o__Granulosicoccales;f__;g__;s__	d__Bacteria;p__Proteobacteria;c__Gammaproteobacteria;o__Granulosicoccales;f__Granulosicoccaceae;g__;s__
GCA_002389565.1	underclassified	Family	1	d__Bacteria;p__Bacteroidota;c__Bacteroidia;o__Flavobacteriales;f__;g__;s__	d__Bacteria;p__Bacteroidota;c__Bacteroidia;o__Flavobacteriales;f__1G12;g__;s__
GCA_002491885.1	underclassified	Family	1	d__Bacteria;p__Firmicutes_B;c__Peptococcia;o__Peptococcales;f__;g__;s__	d__Bacteria;p__Firmicutes_B;c__Peptococcia;o__Peptococcales;f__Peptococcaceae;g__;s__
GCA_002420565.1	underclassified	Family	1	d__Bacteria;p__Marinisomatota;c__Marinisomatia;o__Marinisomatales;f__;g__;s__	d__Bacteria;p__Marinisomatota;c__Marinisomatia;o__Marinisomatales;f__S15-B10;g__;s__
GCA_002399855.1	underclassified	Genus	1	d__Bacteria;p__Actinobacteriota;c__Coriobacteriia;o__Coriobacteriales;f__Atopobiaceae;g__;s__	d__Bacteria;p__Actinobacteriota;c__Coriobacteriia;o__Coriobacteriales;f__Atopobiaceae;g__Olegusella;s__
GCA_002437705.1	underclassified	Genus	1	d__Bacteria;p__Verrucomicrobiota;c__Kiritimatiellae;o__RFP12;f__UBA1067;g__;s__	d__Bacteria;p__Verrucomicrobiota;c__Kiritimatiellae;o__RFP12;f__UBA1067;g__UBA1067;s__
GCA_002421525.1	underclassified	Order	1	d__Bacteria;p__Patescibacteria;c__Paceibacteria_A;o__;f__;g__;s__	d__Bacteria;p__Patescibacteria;c__Paceibacteria_A;o__Moranbacterales;f__;g__;s__
GCA_002344945.1	underclassified	Genus	1	d__Bacteria;p__Bacteroidota;c__Bacteroidia;o__Chitinophagales;f__UBA2359;g__;s__	d__Bacteria;p__Bacteroidota;c__Bacteroidia;o__Chitinophagales;f__UBA2359;g__UBA2359;s__
GCA_002347685.1	underclassified	Genus	1	d__Bacteria;p__DesulfobacterotaXXXD;c__Syntrophia;o__Syntrophales;f__Smithellaceae;g__;s__	d__Bacteria;p__Desulfobacterota;c__Syntrophia;o__Syntrophales;f__Smithellaceae;g__UBA8904;s__
GCA_002438605.1	underclassified	Genus	1	d__Bacteria;p__Firmicutes_A;c__Clostridia;o__Oscillospirales;f__Ruminococcaceae;g__;s__	d__Bacteria;p__Firmicutes_A;c__Clostridia;o__Oscillospirales;f__Ruminococcaceae;g__Ruminococcus;s__
GCA_002455055.1	underclassified	Family	1	d__Bacteria;p__Nitrospirota_A;c__Leptospirillia;o__Leptospirillales;f__;g__;s__	d__Bacteria;p__Nitrospirota_A;c__Leptospirillia;o__Leptospirillales;f__Leptospirillaceae;g__;s__
GCA_002395385.1	underclassified	Family	1	d__Bacteria;p__Myxococcota;c__Bradimonadia;o__Bradymonadales;f__;g__;s__	d__Bacteria;p__Myxococcota;c__Bradimonadia;o__Bradymonadales;f__UBA4248;g__;s__
GCA_002327585.1	underclassified	Genus	1	d__Bacteria;p__Patescibacteria;c__Paceibacteria;o__UBA9983_A;f__UBA2163;g__;s__	d__Bacteria;p__Patescibacteria;c__Paceibacteria;o__UBA9983_A;f__UBA2163;g__UBA2163;s__
GCA_002308615.1	underclassified	Family	1	d__Bacteria;p__Firmicutes_A;c__Clostridia;o__Oscillospirales;f__;g__;s__	d__Bacteria;p__Firmicutes_A;c__Clostridia;o__Oscillospirales;f__CAG-272;g__;s__
GCA_002478545.1	underclassified	Genus	1	d__Bacteria;p__Actinobacteriota;c__Actinobacteria;o__Actinomycetales;f__Microbacteriaceae;g__;s__	d__Bacteria;p__Actinobacteriota;c__Actinobacteria;o__Actinomycetales;f__Microbacteriaceae;g__Aquiluna;s__
GCA_002369235.1	underclassified	Genus	1	d__Bacteria;p__Verrucomicrobiota;c__Kiritimatiellae;o__RFP12;f__UBA1067;g__;s__	d__Bacteria;p__Verrucomicrobiota;c__Kiritimatiellae;o__RFP12;f__UBA1067;g__UBA1067;s__
GCA_002305275.1	underclassified	Genus	1	d__Bacteria;p__Bacteroidota;c__Bacteroidia;o__Bacteroidales;f__UBA932;g__;s__	d__Bacteria;p__Bacteroidota;c__Bacteroidia;o__Bacteroidales;f__UBA932;g__Bact-11;s__
GCA_002299865.1	underclassified	Genus	1	d__Bacteria;p__Desulfobacterota_A;c__Desulfovibrionia;o__Desulfovibrionales;f__Desulfonatronaceae;g__;s__	d__Bacteria;p__Desulfobacterota_A;c__Desulfovibrionia;o__Desulfovibrionales;f__Desulfonatronaceae;g__Desulfonatronum;s__
UBA11870	underclassified	Order	1	d__Bacteria;p__Chloroflexota;c__Anaerolineae;o__;f__;g__;s__	d__Bacteria;p__Chloroflexota;c__Anaerolineae;o__Anaerolineales;f__;g__;s__
GCA_002348155.1	underclassified	Family	1	d__Bacteria;p__Firmicutes_A;c__Clostridia;o__Tissierellales;f__;g__;s__	d__Bacteria;p__Firmicutes_A;c__Clostridia;o__Tissierellales;f__Tissierellaceae;g__;s__
GCA_002312035.1	underclassified	Genus	1	d__Bacteria;p__Actinobacteriota;c__Coriobacteriia;o__Coriobacteriales;f__Atopobiaceae;g__;s__	d__Bacteria;p__Actinobacteriota;c__Coriobacteriia;o__Coriobacteriales;f__Atopobiaceae;g__Olegusella;s__
GCA_002431435.1	underclassified	Genus	1	d__Bacteria;p__Bacteroidota;c__Bacteroidia;o__Bacteroidales;f__UBA932;g__;s__	d__Bacteria;p__Bacteroidota;c__Bacteroidia;o__Bacteroidales;f__UBA932;g__RC9;s__
GCA_002329645.1	underclassified	Genus	1	d__Bacteria;p__Firmicutes_A;c__Clostridia;o__Lachnospirales;f__Lachnospiraceae;g__;s__	d__Bacteria;p__Firmicutes_A;c__Clostridia;o__Lachnospirales;f__Lachnospiraceae;g__Herbinix;s__
GCA_002309795.1	underclassified	Genus	1	d__Bacteria;p__Bacteroidota;c__Bacteroidia;o__Bacteroidales;f__UBA932;g__;s__	d__Bacteria;p__Bacteroidota;c__Bacteroidia;o__Bacteroidales;f__UBA932;g__Bact-11;s__
GCA_002407925.1	underclassified	Genus	1	d__Bacteria;p__Actinobacteriota;c__Coriobacteriia;o__Coriobacteriales;f__Atopobiaceae;g__;s__	d__Bacteria;p__Actinobacteriota;c__Coriobacteriia;o__Coriobacteriales;f__Atopobiaceae;g__Olegusella;s__
UBA9384	underclassified	Genus	1	d__Bacteria;p__Firmicutes_A;c__Clostridia;o__Lachnospirales;f__Lachnospiraceae;g__;s__	d__Bacteria;p__Firmicutes_A;c__Clostridia;o__Lachnospirales;f__Lachnospiraceae;g__Eubacterium_G;s__
UBA12242	underclassified	Genus	1	d__Bacteria;p__Verrucomicrobiota;c__Verrucomicrobiae;o__Opitutales;f__Puniceicoccaceae;g__;s__	d__Bacteria;p__Verrucomicrobiota;c__Verrucomicrobiae;o__Opitutales;f__Puniceicoccaceae;g__BACL24;s__
GCA_002362235.1	underclassified	Genus	1	d__Bacteria;p__Bacteroidota;c__Bacteroidia;o__Bacteroidales;f__Rikenellaceae;g__;s__	d__Bacteria;p__Bacteroidota;c__Bacteroidia;o__Bacteroidales;f__Rikenellaceae;g__Alistipes;s__
GCA_002428995.1	underclassified	Family	1	d__Bacteria;p__Bacteroidota;c__Bacteroidia;o__Flavobacteriales;f__;g__;s__	d__Bacteria;p__Bacteroidota;c__Bacteroidia;o__Flavobacteriales;f__1G12;g__;s__
GCA_002369415.1	underclassified	Genus	1	d__Bacteria;p__Firmicutes;c__Bacilli;o__RF39;f__CAG-611;g__;s__	d__Bacteria;p__Firmicutes;c__Bacilli;o__RF39;f__CAG-611;g__UBA3789;s__
GCA_002363575.1	underclassified	Genus	1	d__Bacteria;p__Verrucomicrobiota;c__Kiritimatiellae;o__RFP12;f__UBA1067;g__;s__	d__Bacteria;p__Verrucomicrobiota;c__Kiritimatiellae;o__RFP12;f__UBA1067;g__UBA1067;s__
GCA_002385815.1	underclassified	Family	1	d__Bacteria;p__Firmicutes_A;c__Clostridia;o__Acetivibrionales;f__;g__;s__	d__Bacteria;p__Firmicutes_A;c__Clostridia;o__Acetivibrionales;f__Acetivibrionaceae;g__;s__
GCA_002437545.1	underclassified	Genus	1	d__Bacteria;p__Bacteroidota;c__Bacteroidia;o__Bacteroidales;f__UBA932;g__;s__	d__Bacteria;p__Bacteroidota;c__Bacteroidia;o__Bacteroidales;f__UBA932;g__RC9;s__
GCA_002452405.1	underclassified	Genus	1	d__Bacteria;p__Deferribacterota;c__Deferribacteres;o__Deferribacterales;f__Denitrovibrionaceae;g__;s__	d__Bacteria;p__Deferribacterota;c__Deferribacteres;o__Deferribacterales;f__Denitrovibrionaceae;g__Denitrovibrio;s__
UBA10897	underclassified	Genus	1	d__Bacteria;p__Bacteroidota;c__Bacteroidia;o__Flavobacteriales;f__Cryomorphaceae;g__;s__	d__Bacteria;p__Bacteroidota;c__Bacteroidia;o__Flavobacteriales;f__Cryomorphaceae;g__UBA10364;s__
GCA_002397465.1	underclassified	Genus	1	d__Bacteria;p__Firmicutes;c__Bacilli;o__RFN20;f__CAG-826;g__;s__	d__Bacteria;p__Firmicutes;c__Bacilli;o__RFN20;f__CAG-826;g__UBA4951;s__
GCA_002426025.1	underclassified	Genus	1	d__Bacteria;p__Bacteroidota;c__Bacteroidia;o__Bacteroidales;f__Lentimicrobiaceae;g__;s__	d__Bacteria;p__Bacteroidota;c__Bacteroidia;o__Bacteroidales;f__Lentimicrobiaceae;g__Lentimicrobium;s__
GCA_002437225.1	underclassified	Family	1	d__Bacteria;p__Patescibacteria;c__Saccharimonadia;o__Saccharimonadales;f__;g__;s__	d__Bacteria;p__Patescibacteria;c__Saccharimonadia;o__Saccharimonadales;f__Saccharimonadaceae;g__;s__
GCA_002451385.1	underclassified	Genus	1	d__Bacteria;p__Firmicutes;c__Bacilli;o__RFN20;f__CAG-288;g__;s__	d__Bacteria;p__Firmicutes;c__Bacilli;o__RFN20;f__CAG-288;g__UBA7642;s__
GCA_002432395.1	underclassified	Genus	1	d__Bacteria;p__Firmicutes;c__Bacilli;o__RFN20;f__CAG-288;g__;s__	d__Bacteria;p__Firmicutes;c__Bacilli;o__RFN20;f__CAG-288;g__UBA7642;s__
GCA_002479065.1	underclassified	Genus	1	d__Bacteria;p__Bacteroidota;c__Bacteroidia;o__Bacteroidales;f__Paludibacteraceae;g__;s__	d__Bacteria;p__Bacteroidota;c__Bacteroidia;o__Bacteroidales;f__Paludibacteraceae;g__RF16;s__
GCA_002329445.1	underclassified	Family	1	d__Bacteria;p__Eremiobacterota;c__UBP9;o__UBA4705;f__;g__;s__	d__Bacteria;p__Eremiobacterota;c__UBP9;o__UBA4705;f__UBA4705;g__;s__
GCA_002431705.1	underclassified	Family	1	d__Bacteria;p__Firmicutes_A;c__Clostridia;o__Tissierellales;f__;g__;s__	d__Bacteria;p__Firmicutes_A;c__Clostridia;o__Tissierellales;f__Tissierellaceae;g__;s__
GCA_002412885.1	underclassified	Genus	1	d__Bacteria;p__Bacteroidota;c__Bacteroidia;o__Bacteroidales;f__Lentimicrobiaceae;g__;s__	d__Bacteria;p__Bacteroidota;c__Bacteroidia;o__Bacteroidales;f__Lentimicrobiaceae;g__Lentimicrobium;s__
GCA_002411145.1	underclassified	Class	1	d__Bacteria;p__Firmicutes_C;c__;o__;f__;g__;s__	d__Bacteria;p__Firmicutes_C;c__Negativicutes;o__;f__;g__;s__
GCA_002381805.1	underclassified	Genus	1	d__Bacteria;p__Bdellovibrionota;c__Bdellovibrionia;o__Bdellovibrionales;f__Bdellovibrionaceae;g__;s__	d__Bacteria;p__Bdellovibrionota;c__Bdellovibrionia;o__Bdellovibrionales;f__Bdellovibrionaceae;g__Bdellovibrio;s__
GCA_002399505.1	underclassified	Genus	1	d__Bacteria;p__Firmicutes;c__Bacilli;o__RFN20;f__CAG-288;g__;s__	d__Bacteria;p__Firmicutes;c__Bacilli;o__RFN20;f__CAG-288;g__UBA7642;s__
UBA10406	underclassified	Family	1	d__Bacteria;p__Bacteroidota;c__Bacteroidia;o__Flavobacteriales;f__;g__;s__	d__Bacteria;p__Bacteroidota;c__Bacteroidia;o__Flavobacteriales;f__1G12;g__;s__
UBA10403	underclassified	Genus	1	d__Bacteria;p__Verrucomicrobiota;c__Verrucomicrobiae;o__Opitutales;f__Puniceicoccaceae;g__;s__	d__Bacteria;p__Verrucomicrobiota;c__Verrucomicrobiae;o__Opitutales;f__Puniceicoccaceae;g__BACL24;s__
GCA_002438065.1	underclassified	Genus	1	d__Bacteria;p__Firmicutes;c__Bacilli;o__RF39;f__CAG-1000;g__;s__	d__Bacteria;p__Firmicutes;c__Bacilli;o__RF39;f__CAG-1000;g__CAG-533;s__
UBA11532	underclassified	Genus	1	d__Bacteria;p__Firmicutes_A;c__Clostridia;o__Oscillospirales;f__Acutalibacteraceae;g__;s__	d__Bacteria;p__Firmicutes_A;c__Clostridia;o__Oscillospirales;f__Acutalibacteraceae;g__CAG-177;s__
UBA11529	underclassified	Genus	1	d__Bacteria;p__Firmicutes_A;c__Clostridia;o__Oscillospirales;f__Oscillospiraceae;g__;s__	d__Bacteria;p__Firmicutes_A;c__Clostridia;o__Oscillospirales;f__Oscillospiraceae;g__CAG-170;s__
UBA11099	underclassified	Family	1	d__Bacteria;p__Firmicutes_A;c__Clostridia;o__Tissierellales;f__;g__;s__	d__Bacteria;p__Firmicutes_A;c__Clostridia;o__Tissierellales;f__Tissierellaceae;g__;s__
UBA8639	underclassified	Genus	1	d__Bacteria;p__Nitrospirota;c__Nitrospiria;o__Nitrospirales;f__UBA8639;g__;s__	d__Bacteria;p__Nitrospirota;c__Nitrospiria;o__Nitrospirales;f__UBA8639;g__UBA8639;s__
GCA_002410135.1	underclassified	Family	1	d__Bacteria;p__Proteobacteria;c__Gammaproteobacteria;o__Granulosicoccales;f__;g__;s__	d__Bacteria;p__Proteobacteria;c__Gammaproteobacteria;o__Granulosicoccales;f__Granulosicoccaceae;g__;s__
GCA_002375925.1	underclassified	Phylum	1	d__Bacteria;p__;c__;o__;f__;g__;s__	d__Bacteria;p__Firmicutes_E;c__;o__;f__;g__;s__
GCA_002372385.1	underclassified	Genus	1	d__Bacteria;p__Firmicutes_A;c__Clostridia;o__Oscillospirales;f__Ruminococcaceae;g__;s__	d__Bacteria;p__Firmicutes_A;c__Clostridia;o__Oscillospirales;f__Ruminococcaceae;g__CAG-353;s__
GCA_002440125.1	underclassified	Genus	1	d__Bacteria;p__Firmicutes;c__Bacilli;o__RFN20;f__CAG-826;g__;s__	d__Bacteria;p__Firmicutes;c__Bacilli;o__RFN20;f__CAG-826;g__UBA4951;s__
GCA_002292345.1	underclassified	Genus	1	d__Bacteria;p__Verrucomicrobiota;c__Verrucomicrobiae;o__Opitutales;f__Puniceicoccaceae;g__;s__	d__Bacteria;p__Verrucomicrobiota;c__Verrucomicrobiae;o__Opitutales;f__Puniceicoccaceae;g__BACL24;s__
UBA12262	underclassified	Genus	1	d__Bacteria;p__Zixibacteria;c__MSB-5A5;o__UBA10806;f__UBA10806;g__;s__	d__Bacteria;p__Zixibacteria;c__MSB-5A5;o__UBA10806;f__UBA10806;g__UBA10806;s__
GCA_002305015.1	underclassified	Genus	1	d__Bacteria;p__Bacteroidota;c__Bacteroidia;o__Bacteroidales;f__Dysgonomonadaceae;g__;s__	d__Bacteria;p__Bacteroidota;c__Bacteroidia;o__Bacteroidales;f__Dysgonomonadaceae;g__UBA4179;s__
GCA_002438925.1	underclassified	Genus	1	d__Bacteria;p__Firmicutes;c__Bacilli;o__RFN20;f__CAG-826;g__;s__	d__Bacteria;p__Firmicutes;c__Bacilli;o__RFN20;f__CAG-826;g__UBA4951;s__
GCA_002390255.1	underclassified	Genus	1	d__Bacteria;p__Verrucomicrobiota;c__Verrucomicrobiae;o__Opitutales;f__Puniceicoccaceae;g__;s__	d__Bacteria;p__Verrucomicrobiota;c__Verrucomicrobiae;o__Opitutales;f__Puniceicoccaceae;g__BACL24;s__
GCA_002451235.1	underclassified	Genus	1	d__Bacteria;p__Patescibacteria;c__Paceibacteria;o__UBA9983_A;f__UBA6899;g__;s__	d__Bacteria;p__Patescibacteria;c__Paceibacteria;o__UBA9983_A;f__UBA6899;g__UBA6899;s__
GCA_002456055.1	underclassified	Genus	1	d__Bacteria;p__Acidobacteriota;c__Vicinamibacteria;o__Vicinamibacterales;f__UBA8438;g__;s__	d__Bacteria;p__Acidobacteriota;c__Vicinamibacteria;o__Vicinamibacterales;f__UBA8438;g__UBA8438;s__
UBA8918	underclassified	Family	1	d__Bacteria;p__Actinobacteriota;c__UBA1414;o__UBA1414;f__;g__;s__	d__Bacteria;p__Actinobacteriota;c__UBA1414;o__UBA1414;f__UBA1414;g__;s__
GCA_002440775.1	underclassified	Family	1	d__Bacteria;p__Patescibacteria;c__ABY1;o__UBA2591;f__;g__;s__	d__Bacteria;p__Patescibacteria;c__ABY1;o__UBA2591;f__UBA6264;g__;s__
GCA_002328255.1	underclassified	Family	1	d__Bacteria;p__Marinisomatota;c__Marinisomatia;o__Marinisomatales;f__;g__;s__	d__Bacteria;p__Marinisomatota;c__Marinisomatia;o__Marinisomatales;f__S15-B10;g__;s__
GCA_002452795.1	underclassified	Family	1	d__Bacteria;p__Chloroflexota;c__Dehalococcoidia;o__GIF9;f__;g__;s__	d__Bacteria;p__Chloroflexota;c__Dehalococcoidia;o__GIF9;f__AB-539-J10;g__;s__
GCA_002402315.1	underclassified	Order	1	d__Bacteria;p__Firmicutes_A;c__Clostridia;o__;f__;g__;s__	d__Bacteria;p__Firmicutes_A;c__Clostridia;o__Acetivibrionales;f__;g__;s__
GCA_002293765.1	underclassified	Order	1	d__Bacteria;p__Bdellovibrionota;c__Bacteriovoracia;o__;f__;g__;s__	d__Bacteria;p__Bdellovibrionota;c__Bacteriovoracia;o__UBA1018;f__;g__;s__
GCA_002297105.1	underclassified	Genus	1	d__Bacteria;p__Firmicutes;c__Bacilli;o__RFN20;f__CAG-288;g__;s__	d__Bacteria;p__Firmicutes;c__Bacilli;o__RFN20;f__CAG-288;g__UBA7642;s__
GCA_002418595.1	underclassified	Family	1	d__Bacteria;p__Omnitrophota;c__koll11;o__GIF10;f__;g__;s__	d__Bacteria;p__Omnitrophota;c__koll11;o__GIF10;f__UBA6249;g__;s__
GCA_002483615.1	underclassified	Genus	1	d__Bacteria;p__Firmicutes;c__Bacilli;o__RFN20;f__CAG-826;g__;s__	d__Bacteria;p__Firmicutes;c__Bacilli;o__RFN20;f__CAG-826;g__UBA4951;s__
GCA_002404755.1	underclassified	Order	1	d__Bacteria;p__Firmicutes_A;c__Clostridia;o__;f__;g__;s__	d__Bacteria;p__Firmicutes_A;c__Clostridia;o__TANB77;f__;g__;s__
GCA_002500855.1	underclassified	Genus	1	d__Bacteria;p__Firmicutes;c__Bacilli;o__Lactobacillales;f__Carnobacteriaceae;g__;s__	d__Bacteria;p__Firmicutes;c__Bacilli;o__Lactobacillales;f__Carnobacteriaceae;g__Alkalibacterium;s__
GCA_002329025.1	underclassified	Family	1	d__Bacteria;p__Desulfobacterota;c__Desulfobacteria;o__Desulfobacterales;f__;g__;s__	d__Bacteria;p__Desulfobacterota;c__Desulfobacteria;o__Desulfobacterales;f__UBA2156;g__;s__
GCA_002480255.1	underclassified	Order	1	d__Bacteria;p__Margulisbacteria;c__ZB3;o__;f__;g__;s__	d__Bacteria;p__Margulisbacteria;c__ZB3;o__UBA817;f__;g__;s__
GCA_002438445.1	underclassified	Genus	1	d__Bacteria;p__Verrucomicrobiota;c__Kiritimatiellae;o__RFP12;f__UBA1067;g__;s__	d__Bacteria;p__Verrucomicrobiota;c__Kiritimatiellae;o__RFP12;f__UBA1067;g__UBA1067;s__
GCA_002333425.1	underclassified	Family	1	d__Bacteria;p__Spirochaetota;c__Leptospirae;o__Leptospirales;f__;g__;s__	d__Bacteria;p__Spirochaetota;c__Leptospirae;o__Leptospirales;f__Leptospiraceae;g__;s__
GCA_002423545.1	underclassified	Family	1	d__Bacteria;p__Actinobacteriota;c__Thermoleophilia;o__UBA2241;f__;g__;s__	d__Bacteria;p__Actinobacteriota;c__Thermoleophilia;o__UBA2241;f__UBA2241;g__;s__
UBA10398	underclassified	Genus	1	d__Bacteria;p__Verrucomicrobiota;c__Verrucomicrobiae;o__Opitutales;f__Puniceicoccaceae;g__;s__	d__Bacteria;p__Verrucomicrobiota;c__Verrucomicrobiae;o__Opitutales;f__Puniceicoccaceae;g__BACL24;s__
GCA_002408745.1	underclassified	Genus	1	d__Bacteria;p__Firmicutes;c__Bacilli;o__RFN20;f__CAG-288;g__;s__	d__Bacteria;p__Firmicutes;c__Bacilli;o__RFN20;f__CAG-288;g__UBA7642;s__
GCA_002478915.1	underclassified	Genus	1	d__Bacteria;p__Firmicutes;c__Bacilli;o__RFN20;f__CAG-826;g__;s__	d__Bacteria;p__Firmicutes;c__Bacilli;o__RFN20;f__CAG-826;g__UBA4951;s__
GCA_002336185.1	underclassified	Family	1	d__Bacteria;p__Bacteroidota;c__Bacteroidia;o__Flavobacteriales;f__;g__;s__	d__Bacteria;p__Bacteroidota;c__Bacteroidia;o__Flavobacteriales;f__1G12;g__;s__
GCA_002419465.1	underclassified	Genus	1	d__Bacteria;p__Desulfuromonadota;c__Desulfuromonadia;o__Geobacterales;f__Pelobacteraceae;g__;s__	d__Bacteria;p__Desulfuromonadota;c__Desulfuromonadia;o__Geobacterales;f__Pelobacteraceae;g__Geobacter_C;s__
GCA_002315195.1	underclassified	Genus	1	d__Bacteria;p__Bacteroidota;c__Bacteroidia;o__Bacteroidales;f__Bacteroidaceae;g__;s__	d__Bacteria;p__Bacteroidota;c__Bacteroidia;o__Bacteroidales;f__Bacteroidaceae;g__UBA6382;s__
GCA_002397545.1	underclassified	Genus	1	d__Bacteria;p__Firmicutes;c__Bacilli;o__RFN20;f__CAG-288;g__;s__	d__Bacteria;p__Firmicutes;c__Bacilli;o__RFN20;f__CAG-288;g__UBA7642;s__
GCA_002424225.1	underclassified	Genus	1	d__Bacteria;p__Actinobacteriota;c__Coriobacteriia;o__Coriobacteriales;f__Atopobiaceae;g__;s__	d__Bacteria;p__Actinobacteriota;c__Coriobacteriia;o__Coriobacteriales;f__Atopobiaceae;g__Olegusella;s__
UBA9639	underclassified	Family	1	d__Bacteria;p__Elusimicrobiota;c__Elusimicrobia;o__UBA1565;f__;g__;s__	d__Bacteria;p__Elusimicrobiota;c__Elusimicrobia;o__UBA1565;f__UBA1565;g__;s__
GCA_002321455.1	underclassified	Genus	1	d__Bacteria;p__Verrucomicrobiota;c__Kiritimatiellae;o__RFP12;f__UBA1067;g__;s__	d__Bacteria;p__Verrucomicrobiota;c__Kiritimatiellae;o__RFP12;f__UBA1067;g__UBA1067;s__
GCA_002483125.1	underclassified	Genus	1	d__Bacteria;p__Bacteroidota;c__Bacteroidia;o__Cytophagales;f__Spirosomaceae;g__;s__	d__Bacteria;p__Bacteroidota;c__Bacteroidia;o__Cytophagales;f__Spirosomaceae;g__Leadbetterella;s__
GCA_002440275.1	underclassified	Genus	1	d__Bacteria;p__Verrucomicrobiota;c__Kiritimatiellae;o__RFP12;f__UBA1067;g__;s__	d__Bacteria;p__Verrucomicrobiota;c__Kiritimatiellae;o__RFP12;f__UBA1067;g__UBA1067;s__
GCA_002441185.1	underclassified	Family	1	d__Bacteria;p__Firmicutes_G;c__SHA-98;o__UBA4971;f__;g__;s__	d__Bacteria;p__Firmicutes_G;c__SHA-98;o__UBA4971;f__UBA4971;g__;s__
GCA_002404395.1	underclassified	Family	1	d__Bacteria;p__Firmicutes_A;c__Clostridia;o__Oscillospirales;f__;g__;s__	d__Bacteria;p__Firmicutes_A;c__Clostridia;o__Oscillospirales;f__CAG-272;g__;s__
GCA_002404865.1	underclassified	Genus	1	d__Bacteria;p__Firmicutes;c__Bacilli;o__RFN20;f__CAG-826;g__;s__	d__Bacteria;p__Firmicutes;c__Bacilli;o__RFN20;f__CAG-826;g__UBA4951;s__
GCA_002404765.1	underclassified	Genus	1	d__Bacteria;p__Firmicutes_A;c__Clostridia;o__Oscillospirales;f__Ruminococcaceae;g__;s__	d__Bacteria;p__Firmicutes_A;c__Clostridia;o__Oscillospirales;f__Ruminococcaceae;g__Ruminococcus;s__
GCA_002313515.1	underclassified	Family	1	d__Bacteria;p__Patescibacteria;c__Saccharimonadia;o__Saccharimonadales;f__;g__;s__	d__Bacteria;p__Patescibacteria;c__Saccharimonadia;o__Saccharimonadales;f__Saccharimonadaceae;g__;s__
GCA_002433865.1	underclassified	Order	1	d__Bacteria;p__Bdellovibrionota;c__Bacteriovoracia;o__;f__;g__;s__	d__Bacteria;p__Bdellovibrionota;c__Bacteriovoracia;o__UBA1018;f__;g__;s__
GCA_002339325.1	underclassified	Genus	1	d__Bacteria;p__Nitrospirota;c__Thermodesulfovibrionia;o__Thermodesulfovibrionales;f__Thermodesulfovibrionaceae;g__;s__	d__Bacteria;p__Nitrospirota;c__Thermodesulfovibrionia;o__Thermodesulfovibrionales;f__Thermodesulfovibrionaceae;g__Thermodesulfovibrio;s__
GCA_002352465.1	underclassified	Order	1	d__Bacteria;p__Patescibacteria;c__Paceibacteria_A;o__;f__;g__;s__	d__Bacteria;p__Patescibacteria;c__Paceibacteria_A;o__Moranbacterales;f__;g__;s__
GCA_002438685.1	underclassified	Genus	1	d__Bacteria;p__Firmicutes_A;c__Clostridia;o__Oscillospirales;f__Acutalibacteraceae;g__;s__	d__Bacteria;p__Firmicutes_A;c__Clostridia;o__Oscillospirales;f__Acutalibacteraceae;g__CAG-177;s__
GCA_002439025.1	underclassified	Genus	1	d__Bacteria;p__Verrucomicrobiota;c__Kiritimatiellae;o__RFP12;f__UBA1067;g__;s__	d__Bacteria;p__Verrucomicrobiota;c__Kiritimatiellae;o__RFP12;f__UBA1067;g__UBA1067;s__
GCA_002393035.1	underclassified	Genus	1	d__Bacteria;p__Firmicutes_A;c__Clostridia;o__Lachnospirales;f__Lachnospiraceae;g__;s__	d__Bacteria;p__Firmicutes_A;c__Clostridia;o__Lachnospirales;f__Lachnospiraceae;g__Eubacterium_E;s__
GCA_002296285.1	underclassified	Order	1	d__Bacteria;p__Margulisbacteria;c__ZB3;o__;f__;g__;s__	d__Bacteria;p__Margulisbacteria;c__ZB3;o__UBA817;f__;g__;s__
GCA_002423105.1	underclassified	Genus	1	d__Bacteria;p__Desulfuromonadota;c__Desulfuromonadia;o__Geobacterales;f__Pelobacteraceae;g__;s__	d__Bacteria;p__Desulfuromonadota;c__Desulfuromonadia;o__Geobacterales;f__Pelobacteraceae;g__Geobacter_C;s__
GCA_002327335.1	underclassified	Order	1	d__Bacteria;p__Patescibacteria;c__Paceibacteria_A;o__;f__;g__;s__	d__Bacteria;p__Patescibacteria;c__Paceibacteria_A;o__Moranbacterales;f__;g__;s__
GCA_002436955.1	underclassified	Genus	1	d__Bacteria;p__Verrucomicrobiota;c__Kiritimatiellae;o__RFP12;f__UBA1067;g__;s__	d__Bacteria;p__Verrucomicrobiota;c__Kiritimatiellae;o__RFP12;f__UBA1067;g__UBA1067;s__
GCA_002315995.1	underclassified	Genus	1	d__Bacteria;p__Bacteroidota;c__Bacteroidia;o__Bacteroidales;f__UBA932;g__;s__	d__Bacteria;p__Bacteroidota;c__Bacteroidia;o__Bacteroidales;f__UBA932;g__UBA1232;s__
GCA_002387725.1	underclassified	Family	1	d__Bacteria;p__Nitrospirota_A;c__Leptospirillia;o__Leptospirillales;f__;g__;s__	d__Bacteria;p__Nitrospirota_A;c__Leptospirillia;o__Leptospirillales;f__Leptospirillaceae;g__;s__
UBA8131	underclassified	Order	1	d__Bacteria;p__Actinobacteriota;c__Coriobacteriia;o__;f__;g__;s__	d__Bacteria;p__Actinobacteriota;c__Coriobacteriia;o__Coriobacteriales;f__;g__;s__
GCA_002315385.1	underclassified	Family	1	d__Bacteria;p__Firmicutes_A;c__Clostridia;o__Peptostreptococcales;f__;g__;s__	d__Bacteria;p__Firmicutes_A;c__Clostridia;o__Peptostreptococcales;f__Anaerovoracaceae;g__;s__
GCA_002376565.1	underclassified	Genus	1	d__Bacteria;p__Bacteroidota;c__Bacteroidia;o__Bacteroidales;f__Dysgonomonadaceae;g__;s__	d__Bacteria;p__Bacteroidota;c__Bacteroidia;o__Bacteroidales;f__Dysgonomonadaceae;g__UBA4179;s__
GCA_002377045.1	underclassified	Genus	1	d__Bacteria;p__Patescibacteria;c__Paceibacteria;o__UBA9983_A;f__UBA2163;g__;s__	d__Bacteria;p__Patescibacteria;c__Paceibacteria;o__UBA9983_A;f__UBA2163;g__UBA2100;s__
UBA8047	underclassified	Genus	1	d__Bacteria;p__Firmicutes_A;c__Clostridia;o__Oscillospirales;f__Acutalibacteraceae;g__;s__	d__Bacteria;p__Firmicutes_A;c__Clostridia;o__Oscillospirales;f__Acutalibacteraceae;g__CAG-177;s__
GCA_002390775.1	underclassified	Family	1	d__Bacteria;p__Bacteroidota;c__Bacteroidia;o__Flavobacteriales;f__;g__;s__	d__Bacteria;p__Bacteroidota;c__Bacteroidia;o__Flavobacteriales;f__1G12;g__;s__
GCA_002418925.1	underclassified	Family	1	d__Bacteria;p__Firmicutes_A;c__Clostridia;o__Tissierellales;f__;g__;s__	d__Bacteria;p__Firmicutes_A;c__Clostridia;o__Tissierellales;f__Tissierellaceae;g__;s__
GCA_002478035.1	underclassified	Genus	1	d__Bacteria;p__Verrucomicrobiota;c__Kiritimatiellae;o__RFP12;f__UBA1067;g__;s__	d__Bacteria;p__Verrucomicrobiota;c__Kiritimatiellae;o__RFP12;f__UBA1067;g__UBA1067;s__
GCA_002298075.1	underclassified	Genus	1	d__Bacteria;p__Bacteroidota;c__Bacteroidia;o__Bacteroidales;f__UBA932;g__;s__	d__Bacteria;p__Bacteroidota;c__Bacteroidia;o__Bacteroidales;f__UBA932;g__RC9;s__
GCA_002296455.1	underclassified	Genus	1	d__Bacteria;p__Firmicutes;c__Bacilli;o__RFN20;f__CAG-826;g__;s__	d__Bacteria;p__Firmicutes;c__Bacilli;o__RFN20;f__CAG-826;g__UBA4951;s__
GCA_002299965.1	underclassified	Family	1	d__Bacteria;p__Caldisericota;c__Caldisericia;o__Caldisericales;f__;g__;s__	d__Bacteria;p__Caldisericota;c__Caldisericia;o__Caldisericales;f__Caldisericaceae;g__;s__
GCA_002432985.1	underclassified	Genus	1	d__Bacteria;p__DesulfobacterotaXXXD;c__Syntrophia;o__Syntrophales;f__Smithellaceae;g__;s__	d__Bacteria;p__Desulfobacterota;c__Syntrophia;o__Syntrophales;f__Smithellaceae;g__UBA8904;s__
GCA_002423885.1	underclassified	Genus	1	d__Bacteria;p__Actinobacteriota;c__Coriobacteriia;o__Coriobacteriales;f__Atopobiaceae;g__;s__	d__Bacteria;p__Actinobacteriota;c__Coriobacteriia;o__Coriobacteriales;f__Atopobiaceae;g__Olegusella;s__
GCA_002375205.1	underclassified	Genus	1	d__Bacteria;p__Firmicutes;c__Bacilli;o__RF39;f__CAG-302;g__;s__	d__Bacteria;p__Firmicutes;c__Bacilli;o__RF39;f__CAG-302;g__CAG-302;s__
GCA_002378105.1	underclassified	Family	1	d__Bacteria;p__Bdellovibrionota;c__Bdellovibrionia;o__Bdellovibrionales;f__;g__;s__	d__Bacteria;p__Bdellovibrionota;c__Bdellovibrionia;o__Bdellovibrionales;f__UBA1609;g__;s__
GCA_002452395.1	underclassified	Family	1	d__Bacteria;p__Omnitrophota;c__koll11;o__GIF10;f__;g__;s__	d__Bacteria;p__Omnitrophota;c__koll11;o__GIF10;f__UBA6249;g__;s__
GCA_002313775.1	underclassified	Genus	1	d__Bacteria;p__Firmicutes;c__Bacilli;o__RFN20;f__CAG-826;g__;s__	d__Bacteria;p__Firmicutes;c__Bacilli;o__RFN20;f__CAG-826;g__UBA4951;s__
GCA_002295725.1	underclassified	Species	1	d__Bacteria;p__Gemmatimonadota;c__Gemmatimonadetes;o__SG8-23;f__UBA6960;g__UBA822;s__	d__Bacteria;p__Gemmatimonadota;c__Gemmatimonadetes;o__SG8-23;f__UBA6960;g__UBA822;s__UBA822 sp002731735
GCA_002291775.1	underclassified	Species	1	d__Bacteria;p__Gemmatimonadota;c__Gemmatimonadetes;o__SG8-23;f__UBA6960;g__UBA822;s__	d__Bacteria;p__Gemmatimonadota;c__Gemmatimonadetes;o__SG8-23;f__UBA6960;g__UBA822;s__UBA822 sp002731735
GCA_002434785.1	underclassified	Genus	1	d__Bacteria;p__Patescibacteria;c__Paceibacteria;o__UBA9983_A;f__UBA2163;g__;s__	d__Bacteria;p__Patescibacteria;c__Paceibacteria;o__UBA9983_A;f__UBA2163;g__UBA2163;s__
GCA_002298695.1	underclassified	Genus	1	d__Bacteria;p__Firmicutes_A;c__Clostridia;o__Oscillospirales;f__Oscillospiraceae;g__;s__	d__Bacteria;p__Firmicutes_A;c__Clostridia;o__Oscillospirales;f__Oscillospiraceae;g__CAG-170;s__
GCA_002490425.1	underclassified	Genus	1	d__Bacteria;p__Firmicutes_A;c__Clostridia;o__Oscillospirales;f__Acutalibacteraceae;g__;s__	d__Bacteria;p__Firmicutes_A;c__Clostridia;o__Oscillospirales;f__Acutalibacteraceae;g__CAG-180;s__
GCA_002420165.1	underclassified	Family	1	d__Bacteria;p__Nitrospirota_A;c__Leptospirillia;o__Leptospirillales;f__;g__;s__	d__Bacteria;p__Nitrospirota_A;c__Leptospirillia;o__Leptospirillales;f__Leptospirillaceae;g__;s__
GCA_002397065.1	underclassified	Order	1	d__Bacteria;p__Verrucomicrobiota;c__Verrucomicrobiae;o__;f__;g__;s__	d__Bacteria;p__Verrucomicrobiota;c__Verrucomicrobiae;o__Pedosphaerales;f__;g__;s__
GCA_002404835.1	underclassified	Genus	1	d__Bacteria;p__Firmicutes;c__Bacilli;o__RFN20;f__CAG-288;g__;s__	d__Bacteria;p__Firmicutes;c__Bacilli;o__RFN20;f__CAG-288;g__UBA7642;s__
GCA_002375465.1	underclassified	Genus	1	d__Bacteria;p__Proteobacteria;c__Alphaproteobacteria;o__Sphingomonadales;f__Sphingomonadaceae;g__;s__	d__Bacteria;p__Proteobacteria;c__Alphaproteobacteria;o__Sphingomonadales;f__Sphingomonadaceae;g__Pacificimonas;s__
GCA_002375445.1	underclassified	Genus	1	d__Bacteria;p__Proteobacteria;c__Alphaproteobacteria;o__Caulobacterales;f__Caulobacteraceae;g__;s__	d__Bacteria;p__Proteobacteria;c__Alphaproteobacteria;o__Caulobacterales;f__Caulobacteraceae;g__Phenylobacterium;s__
UBA10550	underclassified	Genus	1	d__Bacteria;p__Firmicutes_A;c__Clostridia;o__Lachnospirales;f__Lachnospiraceae;g__;s__	d__Bacteria;p__Firmicutes_A;c__Clostridia;o__Lachnospirales;f__Lachnospiraceae;g__Herbinix;s__
GCA_002483225.1	underclassified	Genus	1	d__Bacteria;p__Gemmatimonadota;c__Gemmatimonadetes;o__Gemmatimonadales;f__Gemmatimonadaceae;g__;s__	d__Bacteria;p__Gemmatimonadota;c__Gemmatimonadetes;o__Gemmatimonadales;f__Gemmatimonadaceae;g__Gemmatimonas;s__
GCA_002315335.1	underclassified	Family	1	d__Bacteria;p__Firmicutes_A;c__Clostridia;o__Peptostreptococcales;f__;g__;s__	d__Bacteria;p__Firmicutes_A;c__Clostridia;o__Peptostreptococcales;f__Anaerovoracaceae;g__;s__
UBA11447	underclassified	Genus	1	d__Bacteria;p__Firmicutes_A;c__Clostridia;o__Oscillospirales;f__Acutalibacteraceae;g__;s__	d__Bacteria;p__Firmicutes_A;c__Clostridia;o__Oscillospirales;f__Acutalibacteraceae;g__CAG-177;s__
UBA8032	underclassified	Genus	1	d__Bacteria;p__Verrucomicrobiota;c__Kiritimatiellae;o__RFP12;f__UBA1067;g__;s__	d__Bacteria;p__Verrucomicrobiota;c__Kiritimatiellae;o__RFP12;f__UBA1067;g__UBA1067;s__
GCA_002422585.1	underclassified	Genus	1	d__Bacteria;p__Desulfuromonadota;c__Desulfuromonadia;o__Geobacterales;f__Pelobacteraceae;g__;s__	d__Bacteria;p__Desulfuromonadota;c__Desulfuromonadia;o__Geobacterales;f__Pelobacteraceae;g__Geobacter_C;s__
GCA_002483745.1	underclassified	Genus	1	d__Bacteria;p__Firmicutes;c__Bacilli;o__RFN20;f__CAG-288;g__;s__	d__Bacteria;p__Firmicutes;c__Bacilli;o__RFN20;f__CAG-288;g__UBA7642;s__
GCA_002436625.1	underclassified	Genus	1	d__Bacteria;p__Firmicutes;c__Bacilli;o__RFN20;f__CAG-826;g__;s__	d__Bacteria;p__Firmicutes;c__Bacilli;o__RFN20;f__CAG-826;g__UBA4951;s__
UBA8145	underclassified	Genus	1	d__Bacteria;p__Verrucomicrobiota;c__Verrucomicrobiae;o__Opitutales;f__Puniceicoccaceae;g__;s__	d__Bacteria;p__Verrucomicrobiota;c__Verrucomicrobiae;o__Opitutales;f__Puniceicoccaceae;g__BACL24;s__
GCA_002328495.1	underclassified	Genus	1	d__Bacteria;p__Campylobacterota;c__Campylobacteria;o__Campylobacterales;f__Sulfurospirillaceae;g__;s__	d__Bacteria;p__Campylobacterota;c__Campylobacteria;o__Campylobacterales;f__Sulfurospirillaceae;g__Sulfurospirillum;s__
UBA8774	underclassified	Family	1	d__Bacteria;p__Bacteroidota;c__Ignavibacteria;o__SJA-28;f__;g__;s__	d__Bacteria;p__Bacteroidota;c__Ignavibacteria;o__SJA-28;f__B-1AR;g__;s__
GCA_002439645.1	underclassified	Genus	1	d__Bacteria;p__Firmicutes;c__Bacilli;o__RFN20;f__CAG-288;g__;s__	d__Bacteria;p__Firmicutes;c__Bacilli;o__RFN20;f__CAG-288;g__UBA7642;s__
GCA_002373975.1	underclassified	Genus	1	d__Bacteria;p__Firmicutes_A;c__Clostridia;o__Lachnospirales;f__Lachnospiraceae;g__;s__	d__Bacteria;p__Firmicutes_A;c__Clostridia;o__Lachnospirales;f__Lachnospiraceae;g__AC2028;s__
GCA_002402725.1	underclassified	Genus	1	d__Bacteria;p__Chloroflexota;c__Anaerolineae;o__Anaerolineales;f__Anaerolineaceae;g__;s__	d__Bacteria;p__Chloroflexota;c__Anaerolineae;o__Anaerolineales;f__Anaerolineaceae;g__UBA6107;s__
GCA_002409295.1	underclassified	Genus	1	d__Bacteria;p__Actinobacteriota;c__Coriobacteriia;o__Coriobacteriales;f__Atopobiaceae;g__;s__	d__Bacteria;p__Actinobacteriota;c__Coriobacteriia;o__Coriobacteriales;f__Atopobiaceae;g__Olegusella;s__
GCA_002327645.1	underclassified	Family	1	d__Bacteria;p__Chloroflexota;c__Dehalococcoidia;o__Dehalococcoidales;f__;g__;s__	d__Bacteria;p__Chloroflexota;c__Dehalococcoidia;o__Dehalococcoidales;f__UBA2162;g__;s__
GCA_002430665.1	underclassified	Order	1	d__Bacteria;p__Bdellovibrionota;c__Bacteriovoracia;o__;f__;g__;s__	d__Bacteria;p__Bdellovibrionota;c__Bacteriovoracia;o__UBA1018;f__;g__;s__
GCA_002305615.1	underclassified	Order	1	d__Bacteria;p__Verrucomicrobiota;c__Verrucomicrobiae;o__;f__;g__;s__	d__Bacteria;p__Verrucomicrobiota;c__Verrucomicrobiae;o__Pedosphaerales;f__;g__;s__
GCA_002470805.1	underclassified	Genus	1	d__Bacteria;p__Verrucomicrobiota;c__Verrucomicrobiae;o__Opitutales;f__Puniceicoccaceae;g__;s__	d__Bacteria;p__Verrucomicrobiota;c__Verrucomicrobiae;o__Opitutales;f__Puniceicoccaceae;g__BACL24;s__
GCA_002455335.1	underclassified	Order	1	d__Bacteria;p__Chloroflexota;c__Anaerolineae;o__;f__;g__;s__	d__Bacteria;p__Chloroflexota;c__Anaerolineae;o__Anaerolineales;f__;g__;s__
GCA_002432225.1	underclassified	Family	1	d__Bacteria;p__Firmicutes_A;c__Clostridia;o__Tissierellales;f__;g__;s__	d__Bacteria;p__Firmicutes_A;c__Clostridia;o__Tissierellales;f__Tissierellaceae;g__;s__
GCA_002390725.1	underclassified	Genus	1	d__Bacteria;p__Verrucomicrobiota;c__Verrucomicrobiae;o__Opitutales;f__Puniceicoccaceae;g__;s__	d__Bacteria;p__Verrucomicrobiota;c__Verrucomicrobiae;o__Opitutales;f__Puniceicoccaceae;g__BACL24;s__
GCA_002389645.1	underclassified	Family	1	d__Bacteria;p__Bacteroidota;c__Bacteroidia;o__Flavobacteriales;f__;g__;s__	d__Bacteria;p__Bacteroidota;c__Bacteroidia;o__Flavobacteriales;f__1G12;g__;s__
GCA_002315325.1	underclassified	Genus	1	d__Bacteria;p__Firmicutes_A;c__Clostridia;o__Oscillospirales;f__CAG-272;g__;s__	d__Bacteria;p__Firmicutes_A;c__Clostridia;o__Oscillospirales;f__CAG-272;g__CAG-448;s__
GCA_002476705.1	underclassified	Genus	1	d__Bacteria;p__Verrucomicrobiota;c__Kiritimatiellae;o__RFP12;f__UBA1067;g__;s__	d__Bacteria;p__Verrucomicrobiota;c__Kiritimatiellae;o__RFP12;f__UBA1067;g__UBA1067;s__
GCA_002395525.1	underclassified	Genus	1	d__Bacteria;p__Firmicutes_A;c__Clostridia;o__Oscillospirales;f__Ruminococcaceae;g__;s__	d__Bacteria;p__Firmicutes_A;c__Clostridia;o__Oscillospirales;f__Ruminococcaceae;g__CAG-353;s__
GCA_002405855.1	underclassified	Genus	1	d__Bacteria;p__Bacteroidota;c__Bacteroidia;o__Bacteroidales;f__UBA932;g__;s__	d__Bacteria;p__Bacteroidota;c__Bacteroidia;o__Bacteroidales;f__UBA932;g__RC9;s__
GCA_002390445.1	underclassified	Genus	1	d__Bacteria;p__Verrucomicrobiota;c__Verrucomicrobiae;o__Opitutales;f__Puniceicoccaceae;g__;s__	d__Bacteria;p__Verrucomicrobiota;c__Verrucomicrobiae;o__Opitutales;f__Puniceicoccaceae;g__BACL24;s__
GCA_002449415.1	underclassified	Genus	1	d__Bacteria;p__Bacteroidota;c__Bacteroidia;o__Bacteroidales;f__UBA932;g__;s__	d__Bacteria;p__Bacteroidota;c__Bacteroidia;o__Bacteroidales;f__UBA932;g__RC9;s__
UBA8196	underclassified	Genus	1	d__Bacteria;p__Thermotogota;c__Thermotogae;o__Thermotogales;f__Fervidobacteriaceae;g__;s__	d__Bacteria;p__Thermotogota;c__Thermotogae;o__Thermotogales;f__Fervidobacteriaceae;g__Fervidobacterium;s__
GCA_002314885.1	underclassified	Genus	1	d__Bacteria;p__Bacteroidota;c__Bacteroidia;o__Bacteroidales;f__UBA932;g__;s__	d__Bacteria;p__Bacteroidota;c__Bacteroidia;o__Bacteroidales;f__UBA932;g__RC9;s__
GCA_002339725.1	underclassified	Genus	1	d__Bacteria;p__Proteobacteria;c__Gammaproteobacteria;o__Burkholderiales;f__Hydrogenophilaceae;g__;s__	d__Bacteria;p__Proteobacteria;c__Gammaproteobacteria;o__Burkholderiales;f__Hydrogenophilaceae;g__UBA3361;s__
GCA_002450675.1	underclassified	Genus	1	d__Bacteria;p__Marinisomatota;c__Marinisomatia;o__Marinisomatales;f__Marinisomataceae;g__;s__	d__Bacteria;p__Marinisomatota;c__Marinisomatia;o__Marinisomatales;f__Marinisomataceae;g__Marinisoma;s__
UBA9663	underclassified	Genus	1	d__Bacteria;p__Nitrospinota;c__Nitrospinia;o__Nitrospinales;f__Nitrospinaceae;g__;s__	d__Bacteria;p__Nitrospinota;c__Nitrospinia;o__Nitrospinales;f__Nitrospinaceae;g__LS-NOB;s__
GCA_002307215.1	underclassified	Genus	1	d__Bacteria;p__Firmicutes_A;c__Clostridia;o__Lachnospirales;f__Lachnospiraceae;g__;s__	d__Bacteria;p__Firmicutes_A;c__Clostridia;o__Lachnospirales;f__Lachnospiraceae;g__Herbinix;s__
GCA_002439945.1	underclassified	Genus	1	d__Bacteria;p__Bacteroidota;c__Bacteroidia;o__Bacteroidales;f__Bacteroidaceae;g__;s__	d__Bacteria;p__Bacteroidota;c__Bacteroidia;o__Bacteroidales;f__Bacteroidaceae;g__UBA6382;s__
UBA12245	underclassified	Family	1	d__Bacteria;p__Bacteroidota;c__Bacteroidia;o__Flavobacteriales;f__;g__;s__	d__Bacteria;p__Bacteroidota;c__Bacteroidia;o__Flavobacteriales;f__1G12;g__;s__
UBA10511	underclassified	Family	1	d__Bacteria;p__Planctomycetota;c__Planctomycetes;o__Planctomycetales;f__;g__;s__	d__Bacteria;p__Planctomycetota;c__Planctomycetes;o__Planctomycetales;f__Planctomycetaceae;g__;s__
GCA_002298665.1	underclassified	Genus	1	d__Bacteria;p__Verrucomicrobiota;c__Kiritimatiellae;o__RFP12;f__UBA1067;g__;s__	d__Bacteria;p__Verrucomicrobiota;c__Kiritimatiellae;o__RFP12;f__UBA1067;g__UBA1067;s__
GCA_002408265.1	underclassified	Genus	1	d__Bacteria;p__Actinobacteriota;c__Coriobacteriia;o__Coriobacteriales;f__Atopobiaceae;g__;s__	d__Bacteria;p__Actinobacteriota;c__Coriobacteriia;o__Coriobacteriales;f__Atopobiaceae;g__Olegusella;s__
GCA_002305585.1	underclassified	Order	1	d__Bacteria;p__Actinobacteriota;c__Coriobacteriia;o__;f__;g__;s__	d__Bacteria;p__Actinobacteriota;c__Coriobacteriia;o__Coriobacteriales;f__;g__;s__
GCA_002404995.1	underclassified	Genus	1	d__Bacteria;p__Firmicutes;c__Bacilli;o__RFN20;f__CAG-288;g__;s__	d__Bacteria;p__Firmicutes;c__Bacilli;o__RFN20;f__CAG-288;g__UBA7642;s__
GCA_002311455.1	underclassified	Order	1	d__Bacteria;p__Chloroflexota;c__Anaerolineae;o__;f__;g__;s__	d__Bacteria;p__Chloroflexota;c__Anaerolineae;o__Anaerolineales;f__;g__;s__
GCA_002421565.1	underclassified	Genus	1	d__Bacteria;p__Desulfobacterota;c__Desulfobulbia;o__Desulfobulbales;f__Desulfurivibrionaceae;g__;s__	d__Bacteria;p__Desulfobacterota;c__Desulfobulbia;o__Desulfobulbales;f__Desulfurivibrionaceae;g__Desulfurivibrio;s__
GCA_002392765.1	underclassified	Genus	1	d__Bacteria;p__Verrucomicrobiota;c__Kiritimatiellae;o__RFP12;f__UBA1067;g__;s__	d__Bacteria;p__Verrucomicrobiota;c__Kiritimatiellae;o__RFP12;f__UBA1067;g__UBA1067;s__
GCA_002398695.1	underclassified	Genus	1	d__Bacteria;p__Actinobacteriota;c__Coriobacteriia;o__Coriobacteriales;f__Atopobiaceae;g__;s__	d__Bacteria;p__Actinobacteriota;c__Coriobacteriia;o__Coriobacteriales;f__Atopobiaceae;g__Olegusella;s__
GCA_002422825.1	underclassified	Family	1	d__Bacteria;p__Firmicutes_A;c__Clostridia;o__Tissierellales;f__;g__;s__	d__Bacteria;p__Firmicutes_A;c__Clostridia;o__Tissierellales;f__Tissierellaceae;g__;s__
GCA_002381125.1	underclassified	Genus	1	d__Bacteria;p__Bacteroidota;c__Bacteroidia;o__Bacteroidales;f__Dysgonomonadaceae;g__;s__	d__Bacteria;p__Bacteroidota;c__Bacteroidia;o__Bacteroidales;f__Dysgonomonadaceae;g__UBA4179;s__
GCA_002293265.1	underclassified	Order	1	d__Bacteria;p__Actinobacteriota;c__Coriobacteriia;o__;f__;g__;s__	d__Bacteria;p__Actinobacteriota;c__Coriobacteriia;o__Coriobacteriales;f__;g__;s__
GCA_002414125.1	underclassified	Genus	1	d__Bacteria;p__Firmicutes_A;c__Clostridia;o__Oscillospirales;f__Ruminococcaceae;g__;s__	d__Bacteria;p__Firmicutes_A;c__Clostridia;o__Oscillospirales;f__Ruminococcaceae;g__Ruminococcus;s__
GCA_002307235.1	underclassified	Genus	1	d__Bacteria;p__Acidobacteriota;c__Acidobacteriae;o__Acidobacteriales;f__Acidobacteriaceae;g__;s__	d__Bacteria;p__Acidobacteriota;c__Acidobacteriae;o__Acidobacteriales;f__Acidobacteriaceae;g__Terracidiphilus;s__
GCA_002441055.1	underclassified	Genus	1	d__Bacteria;p__Proteobacteria;c__Alphaproteobacteria;o__Caulobacterales;f__Caulobacteraceae;g__;s__	d__Bacteria;p__Proteobacteria;c__Alphaproteobacteria;o__Caulobacterales;f__Caulobacteraceae;g__Phenylobacterium;s__
GCA_002431305.1	underclassified	Genus	1	d__Bacteria;p__Firmicutes_A;c__Clostridia;o__Oscillospirales;f__Acutalibacteraceae;g__;s__	d__Bacteria;p__Firmicutes_A;c__Clostridia;o__Oscillospirales;f__Acutalibacteraceae;g__UBA1081;s__
GCA_002400365.1	underclassified	Class	1	d__Bacteria;p__Chloroflexota;c__;o__;f__;g__;s__	d__Bacteria;p__Chloroflexota;c__Anaerolineae;o__;f__;g__;s__
GCA_002452335.1	underclassified	Genus	1	d__Bacteria;p__Deferribacterota;c__Deferribacteres;o__Deferribacterales;f__Denitrovibrionaceae;g__;s__	d__Bacteria;p__Deferribacterota;c__Deferribacteres;o__Deferribacterales;f__Denitrovibrionaceae;g__Denitrovibrio;s__
GCA_002422135.1	underclassified	Genus	1	d__Bacteria;p__Firmicutes;c__Bacilli;o__Acholeplasmatales;f__Acholeplasmataceae;g__;s__	d__Bacteria;p__Firmicutes;c__Bacilli;o__Acholeplasmatales;f__Acholeplasmataceae;g__UBA2284;s__
GCA_002376945.1	underclassified	Genus	1	d__Bacteria;p__Patescibacteria;c__Paceibacteria;o__UBA9983_A;f__UBA2163;g__;s__	d__Bacteria;p__Patescibacteria;c__Paceibacteria;o__UBA9983_A;f__UBA2163;g__UBA2100;s__
GCA_002397145.1	underclassified	Genus	1	d__Bacteria;p__Actinobacteriota;c__Coriobacteriia;o__Coriobacteriales;f__Atopobiaceae;g__;s__	d__Bacteria;p__Actinobacteriota;c__Coriobacteriia;o__Coriobacteriales;f__Atopobiaceae;g__Olegusella;s__
UBA11592	underclassified	Species	1	d__Bacteria;p__Gemmatimonadota;c__Gemmatimonadetes;o__SG8-23;f__UBA6960;g__UBA822;s__	d__Bacteria;p__Gemmatimonadota;c__Gemmatimonadetes;o__SG8-23;f__UBA6960;g__UBA822;s__UBA822 sp002731735
GCA_002363865.1	underclassified	Genus	1	d__Bacteria;p__Proteobacteria;c__Alphaproteobacteria;o__Caulobacterales;f__Caulobacteraceae;g__;s__	d__Bacteria;p__Proteobacteria;c__Alphaproteobacteria;o__Caulobacterales;f__Caulobacteraceae;g__Phenylobacterium;s__
GCA_002380375.1	underclassified	Genus	1	d__Bacteria;p__Bacteroidota;c__Bacteroidia;o__Bacteroidales;f__Dysgonomonadaceae;g__;s__	d__Bacteria;p__Bacteroidota;c__Bacteroidia;o__Bacteroidales;f__Dysgonomonadaceae;g__UBA4179;s__
GCA_002430185.1	underclassified	Genus	1	d__Bacteria;p__Proteobacteria;c__Gammaproteobacteria;o__Pseudomonadales;f__Porticoccaceae;g__;s__	d__Bacteria;p__Proteobacteria;c__Gammaproteobacteria;o__Pseudomonadales;f__Porticoccaceae;g__HTCC2207;s__
GCA_002328745.1	underclassified	Family	1	d__Bacteria;p__Actinobacteriota;c__Coriobacteriia;o__OPB41;f__;g__;s__	d__Bacteria;p__Actinobacteriota;c__Coriobacteriia;o__OPB41;f__UBA2279;g__;s__
GCA_002394635.1	underclassified	Genus	1	d__Bacteria;p__Firmicutes;c__Bacilli;o__Erysipelotrichales;f__Erysipelotrichaceae;g__;s__	d__Bacteria;p__Firmicutes;c__Bacilli;o__Erysipelotrichales;f__Erysipelotrichaceae;g__CAG-536;s__
GCA_002348025.1	underclassified	Genus	1	d__Bacteria;p__Desulfobacterota;c__Desulfobulbia;o__Desulfobulbales;f__Desulfurivibrionaceae;g__;s__	d__Bacteria;p__Desulfobacterota;c__Desulfobulbia;o__Desulfobulbales;f__Desulfurivibrionaceae;g__UBA2262;s__
GCA_002359095.1	underclassified	Order	1	d__Bacteria;p__Firmicutes;c__Bacilli;o__;f__;g__;s__	d__Bacteria;p__Firmicutes;c__Bacilli;o__Mycoplasmatales;f__;g__;s__
GCA_002321645.1	underclassified	Genus	1	d__Bacteria;p__Proteobacteria;c__Gammaproteobacteria;o__Burkholderiales;f__Gallionellaceae;g__;s__	d__Bacteria;p__Proteobacteria;c__Gammaproteobacteria;o__Burkholderiales;f__Gallionellaceae;g__Gallionella;s__
GCA_002344145.1	underclassified	Genus	1	d__Bacteria;p__Bacteroidota;c__Bacteroidia;o__Chitinophagales;f__UBA2359;g__;s__	d__Bacteria;p__Bacteroidota;c__Bacteroidia;o__Chitinophagales;f__UBA2359;g__UBA2359;s__
GCA_002417735.1	underclassified	Family	1	d__Bacteria;p__Firmicutes_A;c__Clostridia;o__Tissierellales;f__;g__;s__	d__Bacteria;p__Firmicutes_A;c__Clostridia;o__Tissierellales;f__Tissierellaceae;g__;s__
GCA_002382185.1	underclassified	Genus	1	d__Bacteria;p__Desulfuromonadota;c__Desulfuromonadia;o__Geobacterales;f__Pelobacteraceae;g__;s__	d__Bacteria;p__Desulfuromonadota;c__Desulfuromonadia;o__Geobacterales;f__Pelobacteraceae;g__Geobacter_C;s__
GCA_002373955.1	underclassified	Family	1	d__Bacteria;p__Firmicutes;c__Bacilli;o__Acholeplasmatales;f__;g__;s__	d__Bacteria;p__Firmicutes;c__Bacilli;o__Acholeplasmatales;f__CAG-307;g__;s__
GCA_002298555.1	underclassified	Genus	1	d__Bacteria;p__Bacteroidota;c__Bacteroidia;o__Bacteroidales;f__Bacteroidaceae;g__;s__	d__Bacteria;p__Bacteroidota;c__Bacteroidia;o__Bacteroidales;f__Bacteroidaceae;g__UBA6382;s__
GCA_002439835.1	underclassified	Genus	1	d__Bacteria;p__Verrucomicrobiota;c__Kiritimatiellae;o__RFP12;f__UBA1067;g__;s__	d__Bacteria;p__Verrucomicrobiota;c__Kiritimatiellae;o__RFP12;f__UBA1067;g__UBA1067;s__
GCA_002316185.1	underclassified	Genus	1	d__Bacteria;p__Verrucomicrobiota;c__Kiritimatiellae;o__RFP12;f__UBA1067;g__;s__	d__Bacteria;p__Verrucomicrobiota;c__Kiritimatiellae;o__RFP12;f__UBA1067;g__UBA1067;s__
GCA_002423585.1	underclassified	Family	1	d__Bacteria;p__Actinobacteriota;c__Coriobacteriia;o__OPB41;f__;g__;s__	d__Bacteria;p__Actinobacteriota;c__Coriobacteriia;o__OPB41;f__UBA2279;g__;s__
UBA11865	underclassified	Family	1	d__Bacteria;p__Chloroflexota;c__Anaerolineae;o__Promineofilales;f__;g__;s__	d__Bacteria;p__Chloroflexota;c__Anaerolineae;o__Promineofilales;f__Promineofilaceae;g__;s__
UBA10806	underclassified	Genus	1	d__Bacteria;p__Zixibacteria;c__MSB-5A5;o__UBA10806;f__UBA10806;g__;s__	d__Bacteria;p__Zixibacteria;c__MSB-5A5;o__UBA10806;f__UBA10806;g__UBA10806;s__
GCA_002346545.1	underclassified	Genus	1	d__Bacteria;p__Acidobacteriota;c__Vicinamibacteria;o__Vicinamibacterales;f__UBA8438;g__;s__	d__Bacteria;p__Acidobacteriota;c__Vicinamibacteria;o__Vicinamibacterales;f__UBA8438;g__UBA8438;s__
GCA_002342255.1	underclassified	Genus	1	d__Bacteria;p__Actinobacteriota;c__Actinobacteria;o__Actinomycetales;f__Microbacteriaceae;g__;s__	d__Bacteria;p__Actinobacteriota;c__Actinobacteria;o__Actinomycetales;f__Microbacteriaceae;g__Rhodoluna;s__
GCA_002432635.1	underclassified	Family	1	d__Bacteria;p__Proteobacteria;c__Gammaproteobacteria;o__Granulosicoccales;f__;g__;s__	d__Bacteria;p__Proteobacteria;c__Gammaproteobacteria;o__Granulosicoccales;f__Granulosicoccaceae;g__;s__
GCA_002361875.1	underclassified	Genus	1	d__Bacteria;p__Firmicutes_A;c__Clostridia;o__Oscillospirales;f__Acutalibacteraceae;g__;s__	d__Bacteria;p__Firmicutes_A;c__Clostridia;o__Oscillospirales;f__Acutalibacteraceae;g__CAG-180;s__
GCA_002297685.1	underclassified	Genus	1	d__Bacteria;p__Bacteroidota;c__Bacteroidia;o__Bacteroidales;f__UBA932;g__;s__	d__Bacteria;p__Bacteroidota;c__Bacteroidia;o__Bacteroidales;f__UBA932;g__RC9;s__
GCA_002500645.1	underclassified	Family	1	d__Bacteria;p__Nitrospirota_A;c__Leptospirillia;o__Leptospirillales;f__;g__;s__	d__Bacteria;p__Nitrospirota_A;c__Leptospirillia;o__Leptospirillales;f__Leptospirillaceae;g__;s__
GCA_002389355.1	underclassified	Genus	1	d__Bacteria;p__Verrucomicrobiota;c__Verrucomicrobiae;o__Opitutales;f__Puniceicoccaceae;g__;s__	d__Bacteria;p__Verrucomicrobiota;c__Verrucomicrobiae;o__Opitutales;f__Puniceicoccaceae;g__BACL24;s__
UBA10428	underclassified	Genus	1	d__Bacteria;p__Bacteroidota;c__Bacteroidia;o__Bacteroidales;f__UBA10428;g__;s__	d__Bacteria;p__Bacteroidota;c__Bacteroidia;o__Bacteroidales;f__UBA10428;g__UBA10428;s__
UBA8003	underclassified	Genus	1	d__Bacteria;p__Desulfobacterota_A;c__Desulfovibrionia;o__Desulfovibrionales;f__Desulfovibrionaceae;g__;s__	d__Bacteria;p__Desulfobacterota_A;c__Desulfovibrionia;o__Desulfovibrionales;f__Desulfovibrionaceae;g__Mailhella;s__
GCA_002397865.1	underclassified	Genus	1	d__Bacteria;p__Actinobacteriota;c__Coriobacteriia;o__Coriobacteriales;f__Atopobiaceae;g__;s__	d__Bacteria;p__Actinobacteriota;c__Coriobacteriia;o__Coriobacteriales;f__Atopobiaceae;g__Olegusella;s__
GCA_002455215.1	underclassified	Order	1	d__Bacteria;p__Chloroflexota;c__Anaerolineae;o__;f__;g__;s__	d__Bacteria;p__Chloroflexota;c__Anaerolineae;o__Anaerolineales;f__;g__;s__
GCA_002383415.1	underclassified	Genus	1	d__Bacteria;p__Desulfuromonadota;c__Desulfuromonadia;o__Geobacterales;f__Pelobacteraceae;g__;s__	d__Bacteria;p__Desulfuromonadota;c__Desulfuromonadia;o__Geobacterales;f__Pelobacteraceae;g__Geobacter_C;s__
UBA9258	underclassified	Order	1	d__Bacteria;p__Chloroflexota;c__Anaerolineae;o__;f__;g__;s__	d__Bacteria;p__Chloroflexota;c__Anaerolineae;o__Anaerolineales;f__;g__;s__
GCA_002440145.1	underclassified	Genus	1	d__Bacteria;p__Verrucomicrobiota;c__Kiritimatiellae;o__RFP12;f__UBA1067;g__;s__	d__Bacteria;p__Verrucomicrobiota;c__Kiritimatiellae;o__RFP12;f__UBA1067;g__UBA1067;s__
UBA8921	underclassified	Order	1	d__Bacteria;p__Firmicutes_A;c__Clostridia;o__;f__;g__;s__	d__Bacteria;p__Firmicutes_A;c__Clostridia;o__Acetivibrionales;f__;g__;s__
GCA_002377585.1	underclassified	Order	1	d__Bacteria;p__Chloroflexota;c__Anaerolineae;o__;f__;g__;s__	d__Bacteria;p__Chloroflexota;c__Anaerolineae;o__Anaerolineales;f__;g__;s__
GCA_002386965.1	underclassified	Family	1	d__Bacteria;p__Nitrospirota_A;c__Leptospirillia;o__Leptospirillales;f__;g__;s__	d__Bacteria;p__Nitrospirota_A;c__Leptospirillia;o__Leptospirillales;f__Leptospirillaceae;g__;s__
GCA_002304855.1	underclassified	Order	1	d__Bacteria;p__Firmicutes;c__Bacilli;o__;f__;g__;s__	d__Bacteria;p__Firmicutes;c__Bacilli;o__RF39;f__;g__;s__
GCA_002394165.1	underclassified	Genus	1	d__Bacteria;p__Firmicutes_A;c__Clostridia;o__Lachnospirales;f__Lachnospiraceae;g__;s__	d__Bacteria;p__Firmicutes_A;c__Clostridia;o__Lachnospirales;f__Lachnospiraceae;g__UBA2856;s__
GCA_002440085.1	underclassified	Genus	1	d__Bacteria;p__Bacteroidota;c__Bacteroidia;o__Bacteroidales;f__UBA932;g__;s__	d__Bacteria;p__Bacteroidota;c__Bacteroidia;o__Bacteroidales;f__UBA932;g__RC9;s__
GCA_002476465.1	underclassified	Genus	1	d__Bacteria;p__Verrucomicrobiota;c__Kiritimatiellae;o__RFP12;f__UBA1067;g__;s__	d__Bacteria;p__Verrucomicrobiota;c__Kiritimatiellae;o__RFP12;f__UBA1067;g__UBA1067;s__
GCA_002323245.1	underclassified	Genus	1	d__Bacteria;p__Proteobacteria;c__Zetaproteobacteria;o__Mariprofundales;f__Mariprofundaceae;g__;s__	d__Bacteria;p__Proteobacteria;c__Zetaproteobacteria;o__Mariprofundales;f__Mariprofundaceae;g__Ghiorsea;s__
GCA_002452615.1	underclassified	Family	1	d__Bacteria;p__Patescibacteria;c__ABY1;o__UBA2591;f__;g__;s__	d__Bacteria;p__Patescibacteria;c__ABY1;o__UBA2591;f__UBA6264;g__;s__
GCA_002454995.1	underclassified	Family	1	d__Bacteria;p__Nitrospirota_A;c__Leptospirillia;o__Leptospirillales;f__;g__;s__	d__Bacteria;p__Nitrospirota_A;c__Leptospirillia;o__Leptospirillales;f__Leptospirillaceae;g__;s__
GCA_002347025.1	underclassified	Genus	1	d__Bacteria;p__Acidobacteriota;c__Vicinamibacteria;o__Vicinamibacterales;f__UBA8438;g__;s__	d__Bacteria;p__Acidobacteriota;c__Vicinamibacteria;o__Vicinamibacterales;f__UBA8438;g__UBA8438;s__
GCA_002382445.1	underclassified	Genus	1	d__Bacteria;p__Proteobacteria;c__Gammaproteobacteria;o__Pseudomonadales;f__Porticoccaceae;g__;s__	d__Bacteria;p__Proteobacteria;c__Gammaproteobacteria;o__Pseudomonadales;f__Porticoccaceae;g__HTCC2207;s__
GCA_002304935.1	underclassified	Family	1	d__Bacteria;p__Actinobacteriota;c__UBA1414;o__UBA1414;f__;g__;s__	d__Bacteria;p__Actinobacteriota;c__UBA1414;o__UBA1414;f__UBA1414;g__;s__
GCA_002383565.1	underclassified	Family	1	d__Bacteria;p__Firmicutes_A;c__Clostridia;o__Tissierellales;f__;g__;s__	d__Bacteria;p__Firmicutes_A;c__Clostridia;o__Tissierellales;f__Tissierellaceae;g__;s__
GCA_002358935.1	underclassified	Family	1	d__Bacteria;p__Firmicutes;c__Bacilli;o__Acholeplasmatales;f__;g__;s__	d__Bacteria;p__Firmicutes;c__Bacilli;o__Acholeplasmatales;f__CAG-307;g__;s__
GCA_002451515.1	underclassified	Genus	1	d__Bacteria;p__Verrucomicrobiota;c__Kiritimatiellae;o__RFP12;f__UBA1067;g__;s__	d__Bacteria;p__Verrucomicrobiota;c__Kiritimatiellae;o__RFP12;f__UBA1067;g__UBA1067;s__
GCA_002492355.1	underclassified	Genus	1	d__Bacteria;p__Bacteroidota;c__Bacteroidia;o__Bacteroidales;f__Rikenellaceae;g__;s__	d__Bacteria;p__Bacteroidota;c__Bacteroidia;o__Bacteroidales;f__Rikenellaceae;g__Alistipes;s__
GCA_002434835.1	underclassified	Family	1	d__Bacteria;p__Marinisomatota;c__Marinisomatia;o__Marinisomatales;f__;g__;s__	d__Bacteria;p__Marinisomatota;c__Marinisomatia;o__Marinisomatales;f__S15-B10;g__;s__
GCA_002423675.1	underclassified	Family	1	d__Bacteria;p__Verrucomicrobiota;c__Kiritimatiellae;o__Kiritimatiellales;f__;g__;s__	d__Bacteria;p__Verrucomicrobiota;c__Kiritimatiellae;o__Kiritimatiellales;f__UBA1859;g__;s__
GCA_002376715.1	underclassified	Genus	1	d__Bacteria;p__Bacteroidota;c__Bacteroidia;o__Bacteroidales;f__UBA932;g__;s__	d__Bacteria;p__Bacteroidota;c__Bacteroidia;o__Bacteroidales;f__UBA932;g__Bact-11;s__
GCA_002433225.1	underclassified	Genus	1	d__Bacteria;p__Marinisomatota;c__Marinisomatia;o__Marinisomatales;f__Marinisomataceae;g__;s__	d__Bacteria;p__Marinisomatota;c__Marinisomatia;o__Marinisomatales;f__Marinisomataceae;g__Marinisoma;s__
GCA_002344405.1	underclassified	Genus	1	d__Bacteria;p__Proteobacteria;c__Gammaproteobacteria;o__Burkholderiales;f__Rhodocyclaceae;g__;s__	d__Bacteria;p__Proteobacteria;c__Gammaproteobacteria;o__Burkholderiales;f__Rhodocyclaceae;g__UBA2357;s__
GCA_002397665.1	underclassified	Genus	1	d__Bacteria;p__Firmicutes_A;c__Clostridia;o__Oscillospirales;f__Acutalibacteraceae;g__;s__	d__Bacteria;p__Firmicutes_A;c__Clostridia;o__Oscillospirales;f__Acutalibacteraceae;g__Clostridium_E;s__
GCA_002328165.1	underclassified	Family	1	d__Bacteria;p__Desulfobacterota;c__Desulfobacteria;o__Desulfobacterales;f__;g__;s__	d__Bacteria;p__Desulfobacterota;c__Desulfobacteria;o__Desulfobacterales;f__UBA2156;g__;s__
GCA_002424385.1	underclassified	Genus	1	d__Bacteria;p__Actinobacteriota;c__Coriobacteriia;o__Coriobacteriales;f__Atopobiaceae;g__;s__	d__Bacteria;p__Actinobacteriota;c__Coriobacteriia;o__Coriobacteriales;f__Atopobiaceae;g__Olegusella;s__
GCA_002297775.1	underclassified	Genus	1	d__Bacteria;p__Verrucomicrobiota;c__Kiritimatiellae;o__RFP12;f__UBA1067;g__;s__	d__Bacteria;p__Verrucomicrobiota;c__Kiritimatiellae;o__RFP12;f__UBA1067;g__UBA1067;s__
GCA_002423485.1	underclassified	Family	1	d__Bacteria;p__Eremiobacterota;c__UBP9;o__UBA4705;f__;g__;s__	d__Bacteria;p__Eremiobacterota;c__UBP9;o__UBA4705;f__UBA4705;g__;s__
GCA_002438905.1	underclassified	Genus	1	d__Bacteria;p__Bacteroidota;c__Bacteroidia;o__Bacteroidales;f__UBA932;g__;s__	d__Bacteria;p__Bacteroidota;c__Bacteroidia;o__Bacteroidales;f__UBA932;g__RC9;s__
GCA_002436825.1	underclassified	Genus	1	d__Bacteria;p__Firmicutes;c__Bacilli;o__RFN20;f__CAG-288;g__;s__	d__Bacteria;p__Firmicutes;c__Bacilli;o__RFN20;f__CAG-288;g__UBA7642;s__
GCA_002451635.1	underclassified	Genus	1	d__Bacteria;p__Verrucomicrobiota;c__Kiritimatiellae;o__RFP12;f__UBA1067;g__;s__	d__Bacteria;p__Verrucomicrobiota;c__Kiritimatiellae;o__RFP12;f__UBA1067;g__UBA1067;s__
GCA_002440155.1	underclassified	Genus	1	d__Bacteria;p__Firmicutes;c__Bacilli;o__RFN20;f__CAG-826;g__;s__	d__Bacteria;p__Firmicutes;c__Bacilli;o__RFN20;f__CAG-826;g__UBA4951;s__
GCA_002386045.1	underclassified	Family	1	d__Bacteria;p__Firmicutes_A;c__Clostridia;o__Acetivibrionales;f__;g__;s__	d__Bacteria;p__Firmicutes_A;c__Clostridia;o__Acetivibrionales;f__Acetivibrionaceae;g__;s__
GCA_002452055.1	underclassified	Genus	1	d__Bacteria;p__Verrucomicrobiota;c__Kiritimatiellae;o__RFP12;f__UBA1067;g__;s__	d__Bacteria;p__Verrucomicrobiota;c__Kiritimatiellae;o__RFP12;f__UBA1067;g__UBA1067;s__
GCA_002371135.1	underclassified	Genus	1	d__Bacteria;p__Verrucomicrobiota;c__Kiritimatiellae;o__RFP12;f__UBA1067;g__;s__	d__Bacteria;p__Verrucomicrobiota;c__Kiritimatiellae;o__RFP12;f__UBA1067;g__UBA1067;s__
GCA_002477905.1	underclassified	Family	1	d__Bacteria;p__Firmicutes_A;c__Clostridia;o__Oscillospirales;f__;g__;s__	d__Bacteria;p__Firmicutes_A;c__Clostridia;o__Oscillospirales;f__CAG-272;g__;s__
GCA_002397605.1	underclassified	Family	1	d__Bacteria;p__Firmicutes_A;c__Clostridia;o__Oscillospirales;f__;g__;s__	d__Bacteria;p__Firmicutes_A;c__Clostridia;o__Oscillospirales;f__CAG-382;g__;s__
GCA_002440925.1	underclassified	Family	1	d__Bacteria;p__Chloroflexota;c__Dehalococcoidia;o__GIF9;f__;g__;s__	d__Bacteria;p__Chloroflexota;c__Dehalococcoidia;o__GIF9;f__AB-539-J10;g__;s__
GCA_002388905.1	underclassified	Genus	1	d__Bacteria;p__Proteobacteria;c__Gammaproteobacteria;o__Pseudomonadales;f__Porticoccaceae;g__;s__	d__Bacteria;p__Proteobacteria;c__Gammaproteobacteria;o__Pseudomonadales;f__Porticoccaceae;g__BRH-c0;s__
GCA_002335405.1	underclassified	Family	1	d__Bacteria;p__Chloroflexota;c__Dehalococcoidia;o__Dehalococcoidales;f__;g__;s__	d__Bacteria;p__Chloroflexota;c__Dehalococcoidia;o__Dehalococcoidales;f__UBA2162;g__;s__
GCA_002482725.1	underclassified	Genus	1	d__Bacteria;p__Bacteroidota;c__Bacteroidia;o__Chitinophagales;f__LD1;g__;s__	d__Bacteria;p__Bacteroidota;c__Bacteroidia;o__Chitinophagales;f__LD1;g__UBA7692;s__
GCA_002344655.1	underclassified	Genus	1	d__Bacteria;p__Bacteroidota;c__Bacteroidia;o__Chitinophagales;f__UBA2359;g__;s__	d__Bacteria;p__Bacteroidota;c__Bacteroidia;o__Chitinophagales;f__UBA2359;g__UBA2359;s__
GCA_002492675.1	underclassified	Family	1	d__Bacteria;p__Firmicutes_B;c__Peptococcia;o__Peptococcales;f__;g__;s__	d__Bacteria;p__Firmicutes_B;c__Peptococcia;o__Peptococcales;f__Peptococcaceae;g__;s__
GCA_002483085.1	underclassified	Order	1	d__Bacteria;p__Bacteroidota;c__Kapabacteria;o__;f__;g__;s__	d__Bacteria;p__Bacteroidota;c__Kapabacteria;o__Kapabacteriales;f__;g__;s__
GCA_002315595.1	underclassified	Family	1	d__Bacteria;p__Firmicutes_A;c__Clostridia;o__Oscillospirales;f__;g__;s__	d__Bacteria;p__Firmicutes_A;c__Clostridia;o__Oscillospirales;f__Oscillospiraceae;g__;s__
GCA_002378745.1	underclassified	Genus	1	d__Bacteria;p__Patescibacteria;c__Paceibacteria;o__UBA9983_A;f__UBA2163;g__;s__	d__Bacteria;p__Patescibacteria;c__Paceibacteria;o__UBA9983_A;f__UBA2163;g__UBA2100;s__
GCA_002449065.1	underclassified	Genus	1	d__Bacteria;p__Verrucomicrobiota;c__Kiritimatiellae;o__RFP12;f__UBA1067;g__;s__	d__Bacteria;p__Verrucomicrobiota;c__Kiritimatiellae;o__RFP12;f__UBA1067;g__UBA1067;s__
GCA_002420525.1	underclassified	Family	1	d__Bacteria;p__Desulfobacterota;c__Desulfobacteria;o__Desulfobacterales;f__;g__;s__	d__Bacteria;p__Desulfobacterota;c__Desulfobacteria;o__Desulfobacterales;f__UBA2156;g__;s__
UBA8018	underclassified	Genus	1	d__Bacteria;p__Firmicutes_A;c__Clostridia;o__Oscillospirales;f__Acutalibacteraceae;g__;s__	d__Bacteria;p__Firmicutes_A;c__Clostridia;o__Oscillospirales;f__Acutalibacteraceae;g__CAG-177;s__
GCA_002476575.1	underclassified	Genus	1	d__Bacteria;p__Verrucomicrobiota;c__Kiritimatiellae;o__RFP12;f__UBA1067;g__;s__	d__Bacteria;p__Verrucomicrobiota;c__Kiritimatiellae;o__RFP12;f__UBA1067;g__UBA1067;s__
GCA_002361105.1	underclassified	Family	1	d__Bacteria;p__Firmicutes_B;c__Peptococcia;o__Peptococcales;f__;g__;s__	d__Bacteria;p__Firmicutes_B;c__Peptococcia;o__Peptococcales;f__Peptococcaceae;g__;s__
GCA_002314915.1	underclassified	Genus	1	d__Bacteria;p__Firmicutes;c__Bacilli;o__RFN20;f__CAG-826;g__;s__	d__Bacteria;p__Firmicutes;c__Bacilli;o__RFN20;f__CAG-826;g__UBA4951;s__
GCA_002405095.1	underclassified	Genus	1	d__Bacteria;p__Verrucomicrobiota;c__Kiritimatiellae;o__RFP12;f__UBA1067;g__;s__	d__Bacteria;p__Verrucomicrobiota;c__Kiritimatiellae;o__RFP12;f__UBA1067;g__UBA1067;s__
GCA_002303765.1	underclassified	Family	1	d__Bacteria;p__Planctomycetota;c__Planctomycetes;o__Gemmatales;f__;g__;s__	d__Bacteria;p__Planctomycetota;c__Planctomycetes;o__Gemmatales;f__Gemmataceae;g__;s__
GCA_002296405.1	underclassified	Genus	1	d__Bacteria;p__Firmicutes;c__Bacilli;o__RFN20;f__CAG-826;g__;s__	d__Bacteria;p__Firmicutes;c__Bacilli;o__RFN20;f__CAG-826;g__UBA4951;s__
GCA_002405405.1	underclassified	Order	1	d__Bacteria;p__Bacteroidota;c__Kapabacteria;o__;f__;g__;s__	d__Bacteria;p__Bacteroidota;c__Kapabacteria;o__Kapabacteriales;f__;g__;s__
GCA_002453875.1	underclassified	Genus	1	d__Bacteria;p__Nitrospinota;c__Nitrospinia;o__Nitrospinales;f__Nitrospinaceae;g__;s__	d__Bacteria;p__Nitrospinota;c__Nitrospinia;o__Nitrospinales;f__Nitrospinaceae;g__LS-NOB;s__
GCA_002313825.1	underclassified	Genus	1	d__Bacteria;p__Bacteroidota;c__Bacteroidia;o__Bacteroidales;f__Bacteroidaceae;g__;s__	d__Bacteria;p__Bacteroidota;c__Bacteroidia;o__Bacteroidales;f__Bacteroidaceae;g__UBA6382;s__
GCA_002434595.1	underclassified	Genus	1	d__Bacteria;p__Proteobacteria;c__Alphaproteobacteria;o__UBA8366;f__UBA8366;g__;s__	d__Bacteria;p__Proteobacteria;c__Alphaproteobacteria;o__UBA8366;f__UBA8366;g__UBA6544;s__
UBA7930	underclassified	Family	1	d__Bacteria;p__Actinobacteriota;c__Coriobacteriia;o__OPB41;f__;g__;s__	d__Bacteria;p__Actinobacteriota;c__Coriobacteriia;o__OPB41;f__UBA2279;g__;s__
GCA_002372935.1	underclassified	Genus	1	d__Bacteria;p__Firmicutes_A;c__Clostridia;o__TANB77;f__CAG-508;g__;s__	d__Bacteria;p__Firmicutes_A;c__Clostridia;o__TANB77;f__CAG-508;g__CAG-269;s__
GCA_002343305.1	underclassified	Genus	1	d__Bacteria;p__Bacteroidota;c__Bacteroidia;o__Chitinophagales;f__UBA2359;g__;s__	d__Bacteria;p__Bacteroidota;c__Bacteroidia;o__Chitinophagales;f__UBA2359;g__UBA2359;s__
GCA_002410845.1	underclassified	Genus	1	d__Bacteria;p__Firmicutes;c__Bacilli;o__RFN20;f__CAG-288;g__;s__	d__Bacteria;p__Firmicutes;c__Bacilli;o__RFN20;f__CAG-288;g__UBA7642;s__
UBA12383	underclassified	Genus	1	d__Bacteria;p__Firmicutes;c__Bacilli;o__Erysipelotrichales;f__Erysipelotrichaceae;g__;s__	d__Bacteria;p__Firmicutes;c__Bacilli;o__Erysipelotrichales;f__Erysipelotrichaceae;g__UBA2227;s__
GCA_002379905.1	underclassified	Genus	1	d__Bacteria;p__Bacteroidota;c__Bacteroidia;o__Bacteroidales;f__Dysgonomonadaceae;g__;s__	d__Bacteria;p__Bacteroidota;c__Bacteroidia;o__Bacteroidales;f__Dysgonomonadaceae;g__UBA4179;s__
GCA_002343545.1	underclassified	Class	1	d__Bacteria;p__Bdellovibrionota;c__;o__;f__;g__;s__	d__Bacteria;p__Bdellovibrionota;c__UBA2394;o__;f__;g__;s__
GCA_002331825.1	underclassified	Family	1	d__Bacteria;p__Planctomycetota;c__Planctomycetes;o__Gemmatales;f__;g__;s__	d__Bacteria;p__Planctomycetota;c__Planctomycetes;o__Gemmatales;f__Gemmataceae;g__;s__
GCA_002473105.1	underclassified	Family	1	d__Bacteria;p__Firmicutes_B;c__Peptococcia;o__Peptococcales;f__;g__;s__	d__Bacteria;p__Firmicutes_B;c__Peptococcia;o__Peptococcales;f__Peptococcaceae;g__;s__
GCA_002402775.1	underclassified	Family	1	d__Bacteria;p__Firmicutes_A;c__Clostridia;o__Tissierellales;f__;g__;s__	d__Bacteria;p__Firmicutes_A;c__Clostridia;o__Tissierellales;f__Tissierellaceae;g__;s__
GCA_002309035.1	underclassified	Family	1	d__Bacteria;p__Firmicutes;c__Bacilli;o__ML615J-28;f__;g__;s__	d__Bacteria;p__Firmicutes;c__Bacilli;o__ML615J-28;f__CAG-313;g__;s__
GCA_002309015.1	underclassified	Family	1	d__Bacteria;p__Myxococcota;c__Bradimonadia;o__UBA7976;f__;g__;s__	d__Bacteria;p__Myxococcota;c__Bradimonadia;o__UBA7976;f__UBA1532;g__;s__
GCA_002296125.1	underclassified	Order	1	d__Bacteria;p__Chloroflexota;c__Anaerolineae;o__;f__;g__;s__	d__Bacteria;p__Chloroflexota;c__Anaerolineae;o__Anaerolineales;f__;g__;s__
GCA_002432085.1	underclassified	Genus	1	d__Bacteria;p__Bacteroidota;c__Bacteroidia;o__Flavobacteriales;f__Crocinitomicaceae;g__;s__	d__Bacteria;p__Bacteroidota;c__Bacteroidia;o__Flavobacteriales;f__Crocinitomicaceae;g__Fluviicola;s__
GCA_002373595.1	underclassified	Genus	1	d__Bacteria;p__Firmicutes_A;c__Clostridia;o__Lachnospirales;f__Lachnospiraceae;g__;s__	d__Bacteria;p__Firmicutes_A;c__Clostridia;o__Lachnospirales;f__Lachnospiraceae;g__AC2028;s__
UBA12030	underclassified	Order	1	d__Archaea;p__Nanoarchaeota;c__Nanoarchaeia;o__;f__;g__;s__	d__Archaea;p__Nanoarchaeota;c__Nanoarchaeia;o__Pacearchaeales;f__;g__;s__
UBA10186	underclassified	Order	1	d__Archaea;p__Nanoarchaeota;c__Nanoarchaeia;o__;f__;g__;s__	d__Archaea;p__Nanoarchaeota;c__Nanoarchaeia;o__Pacearchaeales;f__;g__;s__
UBA9998	underclassified	Family	1	d__Archaea;p__Nanoarchaeota;c__Nanoarchaeia;o__Woesearchaeales;f__;g__;s__	d__Archaea;p__Nanoarchaeota;c__Nanoarchaeia;o__Woesearchaeales;f__GW2011-AR4;g__;s__
UBA10884	underclassified	Genus	1	d__Archaea;p__Thermoplasmatota;c__E2;o__DHVEG-1;f__DHVEG-1;g__;s__	d__Archaea;p__Thermoplasmatota;c__E2;o__DHVEG-1;f__DHVEG-1;g__SM1-50;s__
UBA9915	underclassified	Family	1	d__Archaea;p__Thermoplasmatota;c__Thermoplasmata;o__Methanomassiliicoccales;f__;g__;s__	d__Archaea;p__Thermoplasmatota;c__Thermoplasmata;o__Methanomassiliicoccales;f__Methanomethylophilaceae;g__;s__
GCA_002497965.1	underclassified	Genus	1	d__Archaea;p__Halobacterota;c__Methanomicrobia;o__Methanomicrobiales;f__Methanocullaceae;g__;s__	d__Archaea;p__Halobacterota;c__Methanomicrobia;o__Methanomicrobiales;f__Methanocullaceae;g__Methanoculleus;s__
UBA12027	underclassified	Family	1	d__Archaea;p__Nanoarchaeota;c__Nanoarchaeia;o__Woesearchaeales;f__;g__;s__	d__Archaea;p__Nanoarchaeota;c__Nanoarchaeia;o__Woesearchaeales;f__GW2011-AR4;g__;s__
UBA10111	underclassified	Family	1	d__Archaea;p__Nanoarchaeota;c__Nanoarchaeia;o__Woesearchaeales;f__;g__;s__	d__Archaea;p__Nanoarchaeota;c__Nanoarchaeia;o__Woesearchaeales;f__GW2011-AR4;g__;s__
GCA_002509195.1	underclassified	Genus	1	d__Archaea;p__Thermoplasmatota;c__Poseidoniia;o__MGIII;f__CG-Epi1;g__;s__	d__Archaea;p__Thermoplasmatota;c__Poseidoniia;o__MGIII;f__CG-Epi1;g__CG-Epi1;s__
GCA_002506485.1	underclassified	Genus	1	d__Archaea;p__Thermoplasmatota;c__Poseidoniia;o__MGIII;f__CG-Epi1;g__;s__	d__Archaea;p__Thermoplasmatota;c__Poseidoniia;o__MGIII;f__CG-Epi1;g__CG-Epi1;s__
UBA12276	underclassified	Family	1	d__Archaea;p__Micrarchaeota;c__Micrarchaeia;o__Micrarchaeales;f__;g__;s__	d__Archaea;p__Micrarchaeota;c__Micrarchaeia;o__Micrarchaeales;f__Micrarchaeaceae;g__;s__
UBA8928	underclassified	Genus	1	d__Archaea;p__Halobacterota;c__Methanomicrobia;o__Methanomicrobiales;f__Methanocullaceae;g__;s__	d__Archaea;p__Halobacterota;c__Methanomicrobia;o__Methanomicrobiales;f__Methanocullaceae;g__Methanoculleus;s__
UBA9638	underclassified	Family	1	d__Archaea;p__Nanoarchaeota;c__Nanoarchaeia;o__Woesearchaeales;f__;g__;s__	d__Archaea;p__Nanoarchaeota;c__Nanoarchaeia;o__Woesearchaeales;f__GW2011-AR4;g__;s__
GCA_002505885.1	underclassified	Genus	1	d__Archaea;p__Thermoplasmatota;c__E2;o__DHVEG-1;f__DHVEG-1;g__;s__	d__Archaea;p__Thermoplasmatota;c__E2;o__DHVEG-1;f__DHVEG-1;g__SM1-50;s__
UBA8695	underclassified	Genus	1	d__Archaea;p__Thermoplasmatota;c__Thermoplasmata;o__RBG-16-68-12;f__RBG-16-68-12;g__;s__	d__Archaea;p__Thermoplasmatota;c__Thermoplasmata;o__RBG-16-68-12;f__RBG-16-68-12;g__RBG-16-68-12;s__
UBA12052	underclassified	Family	1	d__Archaea;p__Nanoarchaeota;c__Nanoarchaeia;o__Woesearchaeales;f__;g__;s__	d__Archaea;p__Nanoarchaeota;c__Nanoarchaeia;o__Woesearchaeales;f__GW2011-AR4;g__;s__
UBA12055	underclassified	Order	1	d__Archaea;p__Nanoarchaeota;c__Nanoarchaeia;o__;f__;g__;s__	d__Archaea;p__Nanoarchaeota;c__Nanoarchaeia;o__Pacearchaeales;f__;g__;s__
GCA_002506015.1	underclassified	Genus	1	d__Archaea;p__Halobacterota;c__Methanosarcinia;o__Methanosarcinales;f__ANME-2c;g__;s__	d__Archaea;p__Halobacterota;c__Methanosarcinia;o__Methanosarcinales;f__ANME-2c;g__UBA203;s__
UBA11716	underclassified	Family	1	d__Archaea;p__Nanoarchaeota;c__Nanoarchaeia;o__Woesearchaeales;f__;g__;s__	d__Archaea;p__Nanoarchaeota;c__Nanoarchaeia;o__Woesearchaeales;f__GW2011-AR4;g__;s__
GCA_002497865.1	underclassified	Genus	1	d__Archaea;p__Thermoplasmatota;c__E2;o__DHVEG-1;f__DHVEG-1;g__;s__	d__Archaea;p__Thermoplasmatota;c__E2;o__DHVEG-1;f__DHVEG-1;g__SM1-50;s__
UBA10536	underclassified	Family	1	d__Archaea;p__Halobacterota;c__Methanosarcinia;o__Methanosarcinales;f__;g__;s__	d__Archaea;p__Halobacterota;c__Methanosarcinia;o__Methanosarcinales;f__Methanoperedenaceae;g__;s__
GCA_002495325.1	underclassified	Genus	1	d__Archaea;p__Thermoplasmatota;c__Thermoplasmata;o__Methanomassiliicoccales;f__Methanomethylophilaceae;g__;s__	d__Archaea;p__Thermoplasmatota;c__Thermoplasmata;o__Methanomassiliicoccales;f__Methanomethylophilaceae;g__Methanomethylophilus;s__
GCA_002498525.1	underclassified	Genus	1	d__Archaea;p__Thermoplasmatota;c__Poseidoniia;o__Poseidoniales;f__Thalassoarchaeaceae;g__;s__	d__Archaea;p__Thermoplasmatota;c__Poseidoniia;o__Poseidoniales;f__Thalassoarchaeaceae;g__MGIIb-O1;s__
UBA10803	underclassified	Genus	1	d__Archaea;p__Thermoplasmatota;c__E2;o__DHVEG-1;f__DHVEG-1;g__;s__	d__Archaea;p__Thermoplasmatota;c__E2;o__DHVEG-1;f__DHVEG-1;g__SM1-50;s__
GCA_002496355.1	underclassified	Genus	1	d__Archaea;p__Thermoplasmatota;c__E2;o__DHVEG-1;f__DHVEG-1;g__;s__	d__Archaea;p__Thermoplasmatota;c__E2;o__DHVEG-1;f__DHVEG-1;g__SM1-50;s__
UBA12487	underclassified	Family	1	d__Archaea;p__Nanoarchaeota;c__Nanoarchaeia;o__Woesearchaeales;f__;g__;s__	d__Archaea;p__Nanoarchaeota;c__Nanoarchaeia;o__Woesearchaeales;f__GW2011-AR4;g__;s__
GCA_002506745.1	underclassified	Genus	1	d__Archaea;p__Thermoplasmatota;c__E2;o__DHVEG-1;f__DHVEG-1;g__;s__	d__Archaea;p__Thermoplasmatota;c__E2;o__DHVEG-1;f__DHVEG-1;g__SM1-50;s__
GCA_002509175.1	underclassified	Genus	1	d__Archaea;p__Thermoplasmatota;c__E2;o__DHVEG-1;f__DHVEG-1;g__;s__	d__Archaea;p__Thermoplasmatota;c__E2;o__DHVEG-1;f__DHVEG-1;g__SM1-50;s__
GCA_002501895.1	underclassified	Genus	1	d__Archaea;p__Thermoplasmatota;c__Poseidoniia;o__MGIII;f__CG-Epi1;g__;s__	d__Archaea;p__Thermoplasmatota;c__Poseidoniia;o__MGIII;f__CG-Epi1;g__CG-Epi1;s__
UBA10106	underclassified	Order	1	d__Archaea;p__Nanoarchaeota;c__Nanoarchaeia;o__;f__;g__;s__	d__Archaea;p__Nanoarchaeota;c__Nanoarchaeia;o__Pacearchaeales;f__;g__;s__
UBA8261	underclassified	Family	1	d__Archaea;p__Micrarchaeota;c__Micrarchaeia;o__Micrarchaeales;f__;g__;s__	d__Archaea;p__Micrarchaeota;c__Micrarchaeia;o__Micrarchaeales;f__Micrarchaeaceae;g__;s__
GCA_002496125.1	underclassified	Genus	1	d__Archaea;p__Thermoplasmatota;c__Poseidoniia;o__MGIII;f__CG-Epi1;g__;s__	d__Archaea;p__Thermoplasmatota;c__Poseidoniia;o__MGIII;f__CG-Epi1;g__CG-Epi1;s__
